# Supplementary material for: Genome-Wide SNP Signal Intensity Scanning Revealed Genes Differentiating Cows with Ovarian Pathologies from Healthy Cows
Source: Sensors (Basel). 2017 Aug 21;17(8):1920. doi: 10.3390/s17081920 (PMC5580201; doi:10.3390/s17081920)
Supplement: Supplementary file 1 [file sensors-17-01920-s001.zip]

Archive with 1 entries (1 files):
- sensors-200714-supplementary.xlsx
