# Supplementary material for: Genome-Wide SNP Signal Intensity Scanning Revealed Genes Differentiating Cows with Ovarian Pathologies from Healthy Cows
Source: Sensors (Basel). 2017 Aug 21;17(8):1920. doi: 10.3390/s17081920 (PMC5580201; doi:10.3390/s17081920)
Supplement: Supplementary file 1 [file sensors-17-01920-s001.zip › sensors-200714-supplementary.xlsx]

## Sheet: S1
Table S-1: Description of the sample.
Cow	Sample type	Pathology
S1	Blood	Left ovary with corpus luteum and right ovary static
S2	Blood	Double Cervix
S3	Blood	Hypoplastic left ovary and right ovary showed a bleeding body and hipoplastic.
S4	Blood	Hypoplastic left and right ovaries and flattened.
S5	Blood	Ovarian cysts
S6	Blood	Ovarian cysts
S7	Blood	Healthy
S8	Blood	Healthy
S9	Blood	Healthy
S10	Blood	Healthy
S11	Blood	Healthy
S12	Blood	Healthy

## Sheet: S2
Table S-2: Hormones and SNPS using for this study.
Hormone	Description	Chr.	Start Position	End Position	Size	No. SNPs	Ensembl Id.	Gene ID NCBI
AMH	Anti-Mullerian Hormone	7	22696978	22699843	2865	0	ENSBTAG00000014955	280718
AMHR2	Anti-Mullerian Hormone receptor, type II	5	26753574	26759487	5913	1	ENSBTAG00000018524	514963
GNRHR	Gonadotropin-releasing hormone receptor	6	85156053	85173495	17442	5	ENSBTAG00000000438	281798
GNRH1	Gonadotropin-releasing hormone 1	8	73698976	73702769	3793	2	ENSBTAG00000000164	768325
GNRH2	Gonadotropin-releasing hormone 2	13	52593384	52596304	2920	1		100848664
FSHR	Follicle stimulating hormone receptor	11	31110744	31305197	194453	61	ENSBTAG00000032424	281172
FSHB	Follicle stimulating hormone receptor beta polypeptide	15	61763306	61767248	3942	3	ENSBTAG00000010889	281171
LHB	Luteinizing hormone beta polypeptide	18	56026310	56027284	974	4	ENSBTAG00000038735	280839
LHCGR	Luteinizing hormone / choriogonadotropin receptor	11	30823435	30888003	64568	19	ENSBTAG00000016573	281900
PGR	Progesterone receptor-like	15	8081708	8093247	11539	2	ENSBTAG00000024648	100848466
E2-17 BETA	Estradiol 17-beta-dehydrogenase 12-like	8	53270706	53284300	13594	2	ENSBTAG00000030882	508455
Assembly:	Bos Taurus UMD 3.1

## Sheet: S3
Table S-3: Results of the T-test applied to 4532 genes having at least 15 SNPs within their DNA sequence.
Index	Chr	start	end		Gene	Type	Description	SNPs	P-value	Banjamini-HochBerg
1	25	4224224	6689485	2465261	RBFOX1	best RefSeq	RNA binding protein fox-1 homolog (C. elegans) 1	970	1.57e-16	1.10327e-05
2	4	116891031	117804092	913061	DPP6	best RefSeq	dipeptidyl-peptidase 6	243	2.29e-15	2.20653e-05
3	9	98612089	99648791	1036702	PARK2	best RefSeq	parkin RBR E3 ubiquitin protein ligase	325	2.46e-15	3.3098e-05
4	8	3816704	4444717	628013	GALNTL6	best RefSeq	polypeptide N-acetylgalactosaminyltransferase-like 6	203	2.35e-14	4.41306e-05
5	14	80029572	80866731	837159	RALYL	best RefSeq	RALY RNA binding protein-like	260	3.95e-14	5.51633e-05
6	10	49917378	50280162	362784	LOC104973155	rnaseq	uncharacterized LOC104973155	108	6.88e-14	6.61959e-05
7	17	52561031	52940761	379730	TMEM132B	mRNA	transmembrane protein 132B	125	7.68e-14	7.72286e-05
8	17	10173743	10560361	386618	ARHGAP10	best RefSeq	Rho GTPase activating protein 10	133	5.31e-13	8.82613e-05
9	10	4418810	4529221	110411	LOC104973019	rnaseq	uncharacterized LOC104973019	52	1.42e-12	9.92939e-05
10	16	74551261	74890745	339484	HHAT	mRNA	hedgehog acyltransferase	117	1.69e-12	0.000110327
11	19	25227887	25322847	94960	ZZEF1	best RefSeq	zinc finger ZZ-type with EF-hand domain 1	27	2.18e-12	0.000121359
12	6	24812235	25138156	325921	PPP3CA	best RefSeq	protein phosphatase 3 catalytic subunit alpha isozyme	96	3.46e-12	0.000132392
13	17	5106873	5333858	226985	FBXW7	best RefSeq	F-box and WD repeat domain containing 7	78	3.62e-12	0.000143425
14	28	9739985	10568659	828674	RYR2	mRNA	ryanodine receptor 2 (cardiac)	316	4.35e-12	0.000154457
15	17	58737802	58971796	233994	LOC104974652	rnaseq	uncharacterized LOC104974652	60	7.85e-12	0.00016549
16	20	16780184	16983999	203815	IPO11	best RefSeq	importin-11	40	8.8e-12	0.000176523
17	17	6785667	7543475	757808	LRBA	mRNA	LPS-responsive vesicle trafficking beach and anchor containing	195	1.73e-11	0.000187555
18	12	52496827	52769558	272731	MYCBP2	best RefSeq	MYC binding protein 2 E3 ubiquitin protein ligase	62	2.13e-11	0.000198588
19	9	84028740	84136430	107690	EPM2A	best RefSeq	epilepsy progressive myoclonus type 2A Lafora disease (laforin)	38	4.81e-11	0.00020962
20	14	35576937	35727336	150399	SLCO5A1	mRNA	solute carrier organic anion transporter family member 5A1	37	5.73e-11	0.000220653
21	17	63682754	63960062	277308	RPH3A	best RefSeq	rabphilin 3A	83	7.15e-11	0.000231686
22	14	60123407	60498062	374655	OXR1	mRNA	oxidation resistance 1	94	9.29e-11	0.000242718
23	4	40580268	40675486	95218	CD36	best RefSeq	CD36 molecule	21	9.44e-11	0.000253751
24	17	6088772	6398135	309363	FAM160A1	mRNA	family with sequence similarity 160 member A1	68	1.84e-10	0.000264784
25	22	30179813	30807143	627330	FOXP1	best RefSeq	forkhead box P1	176	2.77e-10	0.000275816
26	8	45861560	46100309	238749	APBA1	best RefSeq	amyloid beta precursor protein binding family A member 1	67	2.91e-10	0.000286849
27	10	22106902	22439335	332433	LOC100336282	mRNA	T-cell receptor alpha chain C region-like	111	3.26e-10	0.000297882
28	17	41669662	41738698	69036	TMEM144	best RefSeq	transmembrane protein 144	18	3.69e-10	0.000308914
29	21	56045929	56400997	355068	FRMD5	best RefSeq	FERM domain containing 5	145	8.36e-10	0.000319947
30	1	9242564	9361362	118798	CYYR1	best RefSeq	cysteine/tyrosine-rich 1	35	1.27e-09	0.00033098
31	17	36545082	36617041	71959	TRPC3	best RefSeq	transient receptor potential cation channel subfamily C member 3	22	1.48e-09	0.000342012
32	1	151513627	151847765	334138	KCNJ6	mRNA	potassium channel inwardly rectifying subfamily J member 6	114	1.49e-09	0.000353045
33	1	127321325	127450731	129406	PLS1	best RefSeq	plastin 1	37	1.77e-09	0.000364078
34	17	56189262	56410978	221716	IFT81	best RefSeq	intraflagellar transport 81	36	2e-09	0.00037511
35	10	1467376	1761415	294039	EPB41L4A	best RefSeq	erythrocyte membrane protein band 4.1 like 4A	60	2.05e-09	0.000386143
36	13	2211089	2411116	200027	PLCB4	best RefSeq	phosphoinositide phospholipase C	86	2.24e-09	0.000397176
37	20	59296536	59561856	265320	DNAH5	mRNA	dynein axonemal heavy chain 5	98	2.35e-09	0.000408208
38	8	29541568	29609496	67928	ZDHHC21	best RefSeq	zinc finger DHHC-type containing 21	20	2.51e-09	0.000419241
39	15	55540292	55636237	95945	MAP6	mRNA	microtubule associated protein 6	30	3.54e-09	0.000430274
40	1	59413704	60269630	855926	ZBTB20	mRNA	zinc finger and BTB domain containing 20	212	3.72e-09	0.000441306
41	1	115867339	115956934	89595	LOC104969764	rnaseq	uncharacterized LOC104969764	20	5.07e-09	0.000452339
42	20	37189038	37393797	204759	NIPBL	best RefSeq	Nipped-B homolog (Drosophila)	23	6.85e-09	0.000463372
43	5	42421039	42698415	277376	CPNE8	best RefSeq	copine VIII	75	1.2e-08	0.000474404
44	29	8947352	9168579	221227	ME3	best RefSeq	malic enzyme 3 NADP(+)-dependent mitochondrial	80	1.37e-08	0.000485437
45	7	26697267	26918576	221309	FBN2	best RefSeq	fibrillin 2	78	1.38e-08	0.00049647
46	2	118193386	118581892	388506	DNER	mRNA	delta/notch like EGF repeat containing	83	1.7e-08	0.000507502
47	4	78359748	78607157	247409	LOC514243	mRNA	E3 ubiquitin-protein ligase HECW1	47	1.75e-08	0.000518535
48	17	71120236	71253686	133450	MTMR3	best RefSeq	myotubularin related protein 3	22	1.87e-08	0.000529568
49	26	13611187	13767170	155983	CPEB3	best RefSeq	cytoplasmic polyadenylation element binding protein 3	61	2.36e-08	0.0005406
50	3	48466469	48552935	86466	LOC614522	mRNA	transmembrane protein 56	15	2.54e-08	0.000551633
51	6	21175070	21317783	142713	TET2	mRNA	tet methylcytosine dioxygenase 2	39	2.63e-08	0.000562665
52	1	127318223	127423531	105308	LOC100847999	mRNA	translation initiation factor IF-2-like	33	2.67e-08	0.000573698
53	28	5250003	5499948	249945	SIPA1L2	best RefSeq	signal-induced proliferation-associated 1 like 2	81	2.76e-08	0.000584731
54	8	59373373	59656731	283358	LOC104969381	rnaseq	uncharacterized LOC104969381	74	3.63e-08	0.000595763
55	11	4005241	4138710	133469	KIAA1211L	mRNA	KIAA1211-like ortholog	29	3.64e-08	0.000606796
56	16	3850065	4104748	254683	SRGAP2	best RefSeq	SLIT-ROBO Rho GTPase activating protein 2	81	4.02e-08	0.000617829
57	2	29915075	29996384	81309	SCN7A	mRNA	sodium channel voltage gated type VII alpha subunit	32	4.49e-08	0.000628861
58	27	23063310	23137025	73715	KIAA1456	best RefSeq	KIAA1456 ortholog	26	5.67e-08	0.000639894
59	8	55837381	55993691	156310	TLE4	best RefSeq	transducin like enhancer of split 4	21	5.91e-08	0.000650927
60	11	74118767	74216477	97710	EFR3B	mRNA	EFR3 homolog B	26	6.06e-08	0.000661959
61	5	1907790	2355029	447239	TRHDE	mRNA	thyrotropin-releasing hormone degrading enzyme	167	6.93e-08	0.000672992
62	17	31892336	32020909	128573	LOC104974601	rnaseq	uncharacterized LOC104974601	30	7e-08	0.000684025
63	25	11542972	11602903	59931	CPPED1	best RefSeq	calcineurin-like phosphoesterase domain containing 1	16	8.12e-08	0.000695057
64	19	23954278	24023456	69178	METTL16	best RefSeq	methyltransferase like 16	15	8.24e-08	0.00070609
65	17	49196029	49313693	117664	GLT1D1	best RefSeq	glycosyltransferase 1 domain containing 1	36	8.27e-08	0.000717123
66	1	66212414	66542034	329620	STXBP5L	best RefSeq	syntaxin binding protein 5 like	60	8.51e-08	0.000728155
67	4	68444035	68773107	329072	JAZF1	best RefSeq	JAZF zinc finger 1	59	8.55e-08	0.000739188
68	26	14509761	14587205	77444	LOC104975953	rnaseq	uncharacterized LOC104975953	31	9.21e-08	0.000750221
69	16	62068117	62130072	61955	SOAT1	best RefSeq	sterol O-acyltransferase 1	31	9.29e-08	0.000761253
70	8	40336319	40387999	51680	LOC101903966	protein	elongation factor 2-like	21	9.32e-08	0.000772286
71	1	95475796	95536143	60347	ECT2	best RefSeq	epithelial cell transforming 2	19	1.07e-07	0.000783319
72	11	75290644	75623195	332551	KLHL29	best RefSeq	kelch like family member 29	55	1.18e-07	0.000794351
73	3	15780616	15952881	172265	KCNN3	mRNA	potassium channel calcium activated intermediate/small conductance subfamily N alpha member 3	33	1.28e-07	0.000805384
74	4	82705582	82896816	191234	VPS41	best RefSeq	VPS41 HOPS complex subunit	66	1.38e-07	0.000816417
75	19	7089730	7490694	400964	ANKFN1	mRNA	ankyrin repeat and fibronectin type III domain containing 1	180	1.43e-07	0.000827449
76	23	10395674	10436813	41139	STK38	best RefSeq	serine/threonine kinase 38	15	1.64e-07	0.000838482
77	14	67677601	67987805	310204	STK3	best RefSeq	serine/threonine kinase 3	70	1.66e-07	0.000849515
78	22	57275517	57489590	214073	PPARG-TSEN2	best RefSeq	PPARG-TSEN2	66	1.93e-07	0.000860547
79	8	36766852	36947439	180587	LOC104969326	rnaseq	uncharacterized LOC104969326	75	1.96e-07	0.00087158
80	19	12601270	12662410	61140	PPM1D	best RefSeq	protein phosphatase Mg2+/Mn2+ dependent 1D	16	2.02e-07	0.000882613
81	7	28256042	28322780	66738	LOC104969130	rnaseq	uncharacterized LOC104969130	25	2.16e-07	0.000893645
82	9	9737323	9892782	155459	FAM135A	mRNA	family with sequence similarity 135 member A	21	2.27e-07	0.000904678
83	6	102684095	103320812	636717	MAPK10	best RefSeq	mitogen-activated protein kinase 10	214	2.33e-07	0.000915711
84	18	8635857	8729592	93735	HSD17B2	best RefSeq	hydroxysteroid (17-beta) dehydrogenase 2	23	2.35e-07	0.000926743
85	28	6762322	7196923	434601	SLC35F3	best RefSeq	solute carrier family 35 member F3	123	2.43e-07	0.000937776
86	11	36424166	36524457	100291	PSME4	best RefSeq	proteasome activator subunit 4	19	2.47e-07	0.000948808
87	2	27407917	27653182	245265	CERS6	best RefSeq	ceramide synthase 6	85	2.48e-07	0.000959841
88	18	5045212	5211278	166066	VAT1L	best RefSeq	vesicle amine transport 1-like	57	2.59e-07	0.000970874
89	10	4788920	4867443	78523	LVRN	best RefSeq	laeverin	26	2.72e-07	0.000981906
90	8	74118265	74327065	208800	EBF2	best RefSeq	early B-cell factor 2	40	3e-07	0.000992939
91	11	48389092	48526052	136960	REEP1	best RefSeq	receptor accessory protein 1	44	3.16e-07	0.00100397
92	7	17276137	17421674	145537	INSR	mRNA	insulin receptor	44	3.22e-07	0.001015
93	20	37596576	37679976	83400	SLC1A3	best RefSeq	solute carrier family 1 (glial high affinity glutamate transporter) member 3	28	3.22e-07	0.00102604
94	3	89797013	89869019	72006	C8A	best RefSeq	complement component 8 alpha polypeptide	26	3.55e-07	0.00103707
95	25	23763227	24051052	287825	LOC104968447	mRNA	heparan sulfate glucosamine 3-O-sulfotransferase 4	136	3.73e-07	0.0010481
96	8	38468453	38557736	89283	GLDC	best RefSeq	glycine dehydrogenase (decarboxylating)	25	3.75e-07	0.00105913
97	4	56128944	56912745	783801	DOCK4	mRNA	dedicator of cytokinesis 4	201	3.93e-07	0.00107017
98	3	29277818	29350245	72427	LOC101905609	rnaseq	uncharacterized LOC101905609	26	4.1e-07	0.0010812
99	6	22959290	23042952	83662	CENPE	mRNA	centromere protein E	23	4.26e-07	0.00109223
100	9	18740356	18856435	116079	PHIP	mRNA	pleckstrin homology domain interacting protein	24	4.71e-07	0.00110327
101	11	19701796	19788709	86913	PRKD3	best RefSeq	protein kinase D3	23	4.81e-07	0.0011143
102	15	53159591	53404537	244946	FCHSD2	mRNA	FCH and double SH3 domains 2	41	4.84e-07	0.00112533
103	21	15195619	15584765	389146	SLCO3A1	best RefSeq	solute carrier organic anion transporter family member 3A1	116	4.94e-07	0.00113636
104	11	59790660	60031673	241013	USP34	mRNA	ubiquitin specific peptidase 34	49	4.97e-07	0.0011474
105	1	3483538	3723928	240390	TIAM1	mRNA	T-cell lymphoma invasion and metastasis 1	80	5.24e-07	0.00115843
106	5	68698059	68842780	144721	SLC41A2	best RefSeq	solute carrier family 41 (magnesium transporter) member 2	24	5.36e-07	0.00116946
107	15	63670462	63862539	192077	LOC614914	mRNA	uncharacterized LOC614914	56	5.38e-07	0.00118049
108	20	67915225	68137590	222365	ADAMTS16	mRNA	ADAM metallopeptidase with thrombospondin type 1 motif 16	54	5.49e-07	0.00119153
109	28	30189473	30732469	542996	ADK	best RefSeq	adenosine kinase	109	5.64e-07	0.00120256
110	27	19715908	19887210	171302	LOC104976064	rnaseq	uncharacterized LOC104976064	38	5.65e-07	0.00121359
111	8	349043	544502	195459	ANXA10	best RefSeq	annexin A10	50	5.68e-07	0.00122463
112	16	30708032	31000733	292701	CDC42BPA	best RefSeq	CDC42 binding protein kinase alpha	49	5.71e-07	0.00123566
113	14	69287300	69893722	606422	CPQ	best RefSeq	carboxypeptidase Q	175	6.2e-07	0.00124669
114	25	34338254	34381536	43282	POM121C	mRNA	POM121 transmembrane nucleoporin C	18	6.3e-07	0.00125772
115	20	63773451	64357675	584224	SEMA5A	mRNA	semaphorin 5A	179	6.59e-07	0.00126876
116	2	91732315	91887911	155596	NBEAL1	best RefSeq	neurobeachin like 1	28	6.94e-07	0.00127979
117	2	30193755	30417372	223617	SCN1A	best RefSeq	sodium channel voltage gated type I alpha subunit	88	7.57e-07	0.00129082
118	12	75277458	75326280	48822	LOC100337292	protein	multidrug resistance-associated protein 4	23	7.68e-07	0.00130185
119	28	8340137	8409371	69234	GNG4	best RefSeq	guanine nucleotide binding protein (G protein) gamma 4	17	7.8e-07	0.00131289
120	4	7095106	7197743	102637	ABCA13	mRNA	ATP-binding cassette sub-family A (ABC1) member 13	36	7.84e-07	0.00132392
121	17	13627442	13736747	109305	HHIP	best RefSeq	hedgehog interacting protein	27	8.18e-07	0.00133495
122	14	3870893	4065010	194117	PTK2	best RefSeq	protein tyrosine kinase 2	28	8.3e-07	0.00134598
123	19	48048591	48412465	363874	TANC2	best RefSeq	tetratricopeptide repeat ankyrin repeat and coiled-coil containing 2	108	8.53e-07	0.00135702
124	12	25362758	25718198	355440	DCLK1	best RefSeq	doublecortin like kinase 1	126	9.21e-07	0.00136805
125	14	20740850	21019769	278919	SPIDR	mRNA	scaffolding protein involved in DNA repair	49	9.26e-07	0.00137908
126	26	39287663	39357308	69645	CACUL1	mRNA	CDK2-associated cullin domain 1	24	9.71e-07	0.00139011
127	2	49523580	49716467	192887	LOC104971217	rnaseq	uncharacterized LOC104971217	53	9.83e-07	0.00140115
128	9	39856014	40126558	270544	CDK19	best RefSeq	cyclin-dependent kinase 19	28	1.05e-06	0.00141218
129	14	47437386	47779453	342067	LOC101905780	rnaseq	uncharacterized LOC101905780	96	1.12e-06	0.00142321
130	6	20576692	20728352	151660	GSTCD	best RefSeq	glutathione S-transferase C-terminal domain containing	50	1.13e-06	0.00143425
131	5	37102285	37333841	231556	ADAMTS20	best RefSeq	ADAM metallopeptidase with thrombospondin type 1 motif 20	45	1.19e-06	0.00144528
132	1	153782876	153920526	137650	LOC100336592	mRNA	collagen alpha-4(VI) chain	50	1.25e-06	0.00145631
133	6	96794834	97527689	732855	C6H4orf22	best RefSeq	chromosome 6 open reading frame human C4orf22	193	1.25e-06	0.00146734
134	21	33083362	33160053	76691	HMG20A	best RefSeq	high mobility group 20A	16	1.27e-06	0.00147838
135	10	53712514	53842021	129507	ZNF280D	mRNA	zinc finger protein 280D	16	1.32e-06	0.00148941
136	27	24545548	24632620	87072	LOC104976077	rnaseq	uncharacterized LOC104976077	25	1.35e-06	0.00150044
137	8	46705565	46824295	118730	SMC5	mRNA	structural maintenance of chromosomes 5	23	1.36e-06	0.00151147
138	15	45836411	45866755	30344	OLFML1	best RefSeq	olfactomedin like 1	16	1.46e-06	0.00152251
139	2	13574025	13666597	92572	NCKAP1	mRNA	NCK associated protein 1	15	1.65e-06	0.00153354
140	11	8730599	8811328	80729	LOC104973289	rnaseq	uncharacterized LOC104973289	39	1.65e-06	0.00154457
141	23	45118989	45180538	61549	SYCP2L	mRNA	synaptonemal complex protein 2 like	29	1.66e-06	0.00155561
142	14	22813313	23079018	265705	ST18	mRNA	suppression of tumorigenicity 18 zinc finger	54	1.68e-06	0.00156664
143	19	10903724	11033587	129863	VMP1	best RefSeq	vacuole membrane protein 1	39	1.8e-06	0.00157767
144	3	97092526	98316202	1223676	AGBL4	rnaseq	ATP/GTP binding protein-like 4	315	1.81e-06	0.0015887
145	3	1230946	1314969	84023	CD247	best RefSeq	CD247 molecule	40	1.82e-06	0.00159973
146	8	34163475	34838814	675339	LOC101904752	rnaseq	vegetative cell wall protein gp1-like	142	1.85e-06	0.00161077
147	10	54482890	54627481	144591	NEDD4	mRNA	neural precursor cell expressed developmentally down-regulated 4 E3 ubiquitin protein ligase	46	1.92e-06	0.0016218
148	8	83270431	83392672	122241	FANCC	best RefSeq	Fanconi anemia complementation group C	22	2.02e-06	0.00163283
149	10	54278828	54422098	143270	RFX7	best RefSeq	regulatory factor X7	35	2.02e-06	0.00164387
150	14	42727905	42817941	90036	LOC104974058	rnaseq	uncharacterized LOC104974058	19	2.11e-06	0.0016549
151	12	28330215	28445748	115533	PDS5B	mRNA	PDS5 cohesin associated factor B	16	2.11e-06	0.00166593
152	9	40873045	41046028	172983	FIG4	best RefSeq	FIG4 phosphoinositide 5-phosphatase	31	2.17e-06	0.00167696
153	23	37686898	37739685	52787	LOC101905146	rnaseq	uncharacterized LOC101905146	18	2.18e-06	0.001688
154	2	51439726	51726265	286539	LOC104971220	rnaseq	uncharacterized LOC104971220	68	2.23e-06	0.00169903
155	20	24222150	24295121	72971	LOC530348	mRNA	chondroitin sulfate proteoglycan 4	40	2.37e-06	0.00171006
156	2	29080080	29159547	79467	XIRP2	mRNA	xin actin binding repeat containing 2	40	2.43e-06	0.00172109
157	11	9972751	10068282	95531	M1AP	mRNA	meiosis 1 associated protein	24	2.45e-06	0.00173213
158	4	24491820	24886511	394691	ISPD	mRNA	isoprenoid synthase domain containing	84	2.48e-06	0.00174316
159	18	1963177	2091098	127921	GLG1	best RefSeq	golgi glycoprotein 1	30	2.62e-06	0.00175419
160	14	62538084	63152459	614375	RIMS2	best RefSeq	regulating synaptic membrane exocytosis 2	119	2.67e-06	0.00176523
161	11	24653782	24808491	154709	EML4	best RefSeq	echinoderm microtubule associated protein like 4	47	2.73e-06	0.00177626
162	15	67240027	67520721	280694	LDLRAD3	best RefSeq	low density lipoprotein receptor class A domain containing 3	86	3e-06	0.00178729
163	20	33320073	33405582	85509	C6	best RefSeq	complement component 6	22	3e-06	0.00179832
164	13	38909493	39014041	104548	DTD1	best RefSeq	D-tyrosyl-tRNA deacylase 1|D-tyrosyl-tRNA(Tyr) deacylase 1|histidyl tRNA synthetase 2	18	3.1e-06	0.00180936
165	19	10165552	10317934	152382	TRIM37	best RefSeq	tripartite motif containing 37	38	3.11e-06	0.00182039
166	27	23371451	23417930	46479	LOC104976072	rnaseq	uncharacterized LOC104976072	20	3.14e-06	0.00183142
167	10	35564973	35708756	143783	GPR176	best RefSeq	G protein-coupled receptor 176	21	3.25e-06	0.00184245
168	25	9683188	9917944	234756	CLEC16A	mRNA	C-type lectin domain family 16 member A	31	3.27e-06	0.00185349
169	29	40938871	41045996	107125	FADS1	mRNA	fatty acid desaturase 1	24	3.29e-06	0.00186452
170	28	44545563	44597623	52060	ZFAND4	mRNA	zinc finger AN1-type domain 4	15	3.3e-06	0.00187555
171	21	41964002	42071064	107062	STRN3	best RefSeq	striatin 3	25	3.36e-06	0.00188658
172	4	35563538	35789896	226358	SEMA3D	best RefSeq	semaphorin 3D	50	3.44e-06	0.00189762
173	9	77893530	77910420	16890	HECA	mRNA	hdc homolog cell cycle regulator	15	3.57e-06	0.00190865
174	2	95377884	95448389	70505	DYTN	protein	dystrotelin	23	3.7e-06	0.00191968
175	16	45465416	45882269	416853	RERE	mRNA	arginine-glutamic acid dipeptide (RE) repeats	55	3.74e-06	0.00193071
176	8	25210484	25319978	109494	SAXO1	best RefSeq	stabilizer of axonemal microtubules 1	26	3.77e-06	0.00194175
177	8	101684269	101799299	115030	SVEP1	rnaseq	sushi von Willebrand factor type A EGF and pentraxin domain containing 1	37	3.93e-06	0.00195278
178	10	54043837	54172900	129063	TEX9	best RefSeq	testis expressed 9	21	4.03e-06	0.00196381
179	14	39633189	39725845	92656	JPH1	best RefSeq	junctophilin 1	17	4.16e-06	0.00197485
180	14	32955774	33065712	109938	SGK3	best RefSeq	serum/glucocorticoid regulated kinase family member 3	18	4.41e-06	0.00198588
181	8	87946780	88123853	177073	AUH	best RefSeq	AU RNA binding protein/enoyl-CoA hydratase	32	4.53e-06	0.00199691
182	4	7224666	7483632	258966	ABCA13	rnaseq	ATP-binding cassette sub-family A (ABC1) member 13	81	4.71e-06	0.00200794
183	13	81312517	81809766	497249	TSHZ2	mRNA	teashirt zinc finger homeobox 2	158	5.05e-06	0.00201898
184	8	42652728	42832333	179605	SMARCA2	best RefSeq	SWI/SNF related matrix associated actin dependent regulator of chromatin subfamily a member 2	58	5.12e-06	0.00203001
185	22	31733024	31961855	228831	MITF	best RefSeq	microphthalmia-associated transcription factor	41	5.14e-06	0.00204104
186	26	13490016	13577515	87499	BTAF1	mRNA	B-TFIID TATA-box binding protein associated factor 1	15	5.41e-06	0.00205207
187	9	85020551	85218731	198180	ADGB	best RefSeq	androglobin	33	5.54e-06	0.00206311
188	12	18196453	18316589	120136	RB1	best RefSeq	retinoblastoma 1	30	5.86e-06	0.00207414
189	7	19450436	19499739	49303	ACSBG2	mRNA	acyl-CoA synthetase bubblegum family member 2	15	6.65e-06	0.00208517
190	8	70525319	70751235	225916	PEBP4	best RefSeq	phosphatidylethanolamine binding protein 4	52	6.69e-06	0.0020962
191	11	101011169	101152856	141687	ABL1	best RefSeq	ABL proto-oncogene 1 non-receptor tyrosine kinase	43	6.83e-06	0.00210724
192	12	31647169	31853085	205916	FLT1	best RefSeq	fms related tyrosine kinase 1	45	7.23e-06	0.00211827
193	17	3991589	4165391	173802	KIAA0922	best RefSeq	KIAA0922 ortholog	45	7.36e-06	0.0021293
194	12	82112586	82751285	638699	FGF14	best RefSeq	fibroblast growth factor 14	231	7.53e-06	0.00214034
195	13	29386099	29479331	93232	LOC104973748	rnaseq	uncharacterized LOC104973748	21	7.66e-06	0.00215137
196	8	75049708	75168972	119264	DPYSL2	best RefSeq	dihydropyrimidinase like 2	31	7.7e-06	0.0021624
197	14	62215162	62306900	91738	LRP12	best RefSeq	LDL receptor related protein 12	23	7.71e-06	0.00217343
198	4	5908453	6046069	137616	VWC2	mRNA	von Willebrand factor C domain containing 2	49	7.9e-06	0.00218447
199	4	73326980	73898184	571204	ZNF804B	best RefSeq	zinc finger protein 804B	143	7.99e-06	0.0021955
200	26	32281465	32369597	88132	LOC100847832	rnaseq	uncharacterized LOC100847832	39	8.1e-06	0.00220653
201	8	8635546	9019804	384258	MSRA	best RefSeq	methionine sulfoxide reductase A	100	8.41e-06	0.00221756
202	5	15197805	15262369	64564	LOC100847746	rnaseq	uncharacterized LOC100847746	19	8.48e-06	0.0022286
203	20	41561919	41967764	405845	PDZD2	mRNA	PDZ domain containing 2	94	8.58e-06	0.00223963
204	1	51800752	51891170	90418	LOC104970839	rnaseq	uncharacterized LOC104970839	31	8.96e-06	0.00225066
205	9	15453738	15588429	134691	SENP6	best RefSeq	SUMO1/sentrin specific peptidase 6	23	9.14e-06	0.0022617
206	18	26098512	26132552	34040	CSNK2A2	best RefSeq	casein kinase 2 alpha 2	16	9.26e-06	0.00227273
207	8	90136712	90262976	126264	SEMA4D	best RefSeq	semaphorin 4D	16	1e-05	0.00228376
208	20	15805810	15974386	168576	LOC104975226	rnaseq	uncharacterized LOC104975226	60	1.03e-05	0.00229479
209	15	18644692	18952412	307720	DDX10	best RefSeq	DEAD-box helicase 10	60	1.08e-05	0.00230583
210	3	24105659	24200041	94382	WARS2	best RefSeq	tryptophanyl tRNA synthetase 2 mitochondrial	21	1.09e-05	0.00231686
211	17	72747140	72782562	35422	SLC5A4	best RefSeq	solute carrier family 5 (glucose activated ion channel) member 4	21	1.09e-05	0.00232789
212	29	653016	744469	91453	HEPHL1	best RefSeq	hephaestin like 1	28	1.1e-05	0.00233892
213	10	9993270	10066954	73684	DMGDH	best RefSeq	dimethylglycine dehydrogenase	27	1.13e-05	0.00234996
214	15	8259712	8608104	348392	ARHGAP42	mRNA	Rho GTPase activating protein 42	128	1.13e-05	0.00236099
215	10	49842263	49904544	62281	ANXA2	best RefSeq	annexin A2	31	1.14e-05	0.00237202
216	2	47311871	47472004	160133	KIF5C	best RefSeq	kinesin family member 5C	44	1.15e-05	0.00238305
217	19	16353062	17563070	1210008	ASIC2	best RefSeq	acid sensing ion channel subunit 2	382	1.15e-05	0.00239409
218	17	34817733	35145951	328218	SPATA5	mRNA	spermatogenesis associated 5	41	1.16e-05	0.00240512
219	26	9292116	9402158	110042	PAPSS2	best RefSeq	3'-phosphoadenosine 5'-phosphosulfate synthase 2	20	1.19e-05	0.00241615
220	20	16170017	16377029	207012	LOC104975227	rnaseq	uncharacterized LOC104975227	55	1.2e-05	0.00242718
221	6	115979503	116112212	132709	PROM1	best RefSeq	prominin 1	31	1.22e-05	0.00243822
222	12	82958803	82989937	31134	LOC101906350	protein	uncharacterized LOC101906350	40	1.25e-05	0.00244925
223	24	46989949	47096005	106056	PIAS2	mRNA	protein inhibitor of activated STAT 2	23	1.26e-05	0.00246028
224	17	17111543	17220481	108938	RNF150	mRNA	ring finger protein 150	36	1.28e-05	0.00247131
225	14	65216926	65338968	122042	LOC104974109	rnaseq	uncharacterized LOC104974109	21	1.32e-05	0.00248235
226	21	66591422	66738876	147454	EVL	best RefSeq	Enah/Vasp-like	25	1.35e-05	0.00249338
227	25	36148024	36274663	126639	LOC787926	mRNA	mucin-12	18	1.4e-05	0.00250441
228	3	94123285	94197926	74641	ZYG11B	best RefSeq	zyg-11 family member B cell cycle regulator	44	1.42e-05	0.00251545
229	4	48571219	48851579	280360	COG5	mRNA	component of oligomeric golgi complex 5	26	1.44e-05	0.00252648
230	15	71243139	72680560	1437421	LRRC4C	mRNA	leucine rich repeat containing 4C	469	1.57e-05	0.00253751
231	2	22165681	22294720	129039	WIPF1	best RefSeq	WAS/WASL interacting protein family member 1	27	1.58e-05	0.00254854
232	28	41979852	42096561	116709	FAM35A	mRNA	family with sequence similarity 35 member A	40	1.61e-05	0.00255958
233	23	5953508	6059994	106486	TINAG	best RefSeq	tubulointerstitial nephritis antigen	46	1.62e-05	0.00257061
234	1	141658643	141994073	335430	DSCAM	mRNA	Down syndrome cell adhesion molecule	127	1.66e-05	0.00258164
235	20	324337	1051861	727524	SLIT3	best RefSeq	slit guidance ligand 3	176	1.67e-05	0.00259267
236	26	22980698	23526073	545375	SUFU	best RefSeq	SUFU negative regulator of hedgehog signaling	96	1.74e-05	0.00260371
237	11	11360369	11490612	130243	SFXN5	best RefSeq	sideroflexin 5	19	1.76e-05	0.00261474
238	16	34132598	34409838	277240	AKT3	best RefSeq	v-akt murine thymoma viral oncogene homolog 3	66	1.76e-05	0.00262577
239	11	38338742	38408309	69567	EFEMP1	best RefSeq	EGF containing fibulin-like extracellular matrix protein 1	17	1.77e-05	0.0026368
240	21	27629519	27683201	53682	TMC3	protein	transmembrane channel like 3	17	1.77e-05	0.00264784
241	23	6121539	6362978	241439	MLIP	mRNA	muscular LMNA-interacting protein	119	1.83e-05	0.00265887
242	15	74209312	74277849	68537	LOC104974311	rnaseq	uncharacterized LOC104974311	15	1.89e-05	0.0026699
243	12	53016455	53156630	140175	SCEL	best RefSeq	sciellin	33	1.91e-05	0.00268094
244	1	153320236	153494874	174638	LOC530102	mRNA	collagen alpha-6(VI) chain	60	1.92e-05	0.00269197
245	10	43277034	43329674	52640	CDKL1	best RefSeq	cyclin dependent kinase like 1	19	1.94e-05	0.002703
246	9	37029250	37114299	85049	LOC101905495	mRNA	uncharacterized LOC101905495	15	1.95e-05	0.00271403
247	6	34444821	35938578	1493757	CCSER1	best RefSeq	coiled-coil serine rich protein 1	300	1.97e-05	0.00272507
248	27	28322730	28390717	67987	FUT10	best RefSeq	fucosyltransferase 10 (alpha (13) fucosyltransferase)	32	1.98e-05	0.0027361
249	6	116533068	116999168	466100	LDB2	best RefSeq	LIM domain binding 2	132	2.01e-05	0.00274713
250	19	33930517	34043954	113437	NCOR1	best RefSeq	nuclear receptor corepressor 1	22	2.04e-05	0.00275816
251	15	36069095	36211763	142668	PLEKHA7	mRNA	pleckstrin homology domain containing A7	28	2.05e-05	0.0027692
252	13	80163432	80278158	114726	ATP9A	mRNA	ATPase class II type 9A	28	2.07e-05	0.00278023
253	18	8969574	9349432	379858	LOC104974737	rnaseq	uncharacterized LOC104974737	164	2.08e-05	0.00279126
254	23	16263938	16372015	108077	UBR2	best RefSeq	ubiquitin protein ligase E3 component n-recognin 2	21	2.1e-05	0.00280229
255	23	17042929	17085615	42686	XPO5	mRNA	exportin 5	19	2.11e-05	0.00281333
256	26	6901760	8343635	1441875	PRKG1	best RefSeq	protein kinase cGMP-dependent type I	588	2.16e-05	0.00282436
257	12	48826825	49277405	450580	KLF12	best RefSeq	Kruppel-like factor 12	142	2.28e-05	0.00283539
258	10	28788913	29347419	558506	RYR3	mRNA	ryanodine receptor 3	243	2.29e-05	0.00284643
259	11	63428715	63458590	29875	RAB1A	best RefSeq	RAB1A member RAS oncogene family	16	2.3e-05	0.00285746
260	6	108146524	108286869	140345	FAM193A	mRNA	family with sequence similarity 193 member A	25	2.31e-05	0.00286849
261	21	36718582	36990022	271440	LOC101905544	rnaseq	uncharacterized LOC101905544	103	2.32e-05	0.00287952
262	6	30361233	30787250	426017	UNC5C	mRNA	unc-5 netrin receptor C	122	2.38e-05	0.00289056
263	17	54040850	54199749	158899	DNAH10	mRNA	dynein axonemal heavy chain 10	51	2.38e-05	0.00290159
264	22	55497664	55623261	125597	SLC6A11	best RefSeq	solute carrier family 6 (neurotransmitter transporter) member 11	27	2.41e-05	0.00291262
265	10	66794438	66936468	142030	LOC104973182	rnaseq	uncharacterized LOC104973182	32	2.42e-05	0.00292365
266	16	70545480	70749810	204330	PTPN14	best RefSeq	protein tyrosine phosphatase non-receptor type 14	85	2.47e-05	0.00293469
267	14	66454120	66593438	139318	RGS22	mRNA	regulator of G-protein signaling 22	42	2.49e-05	0.00294572
268	9	68372900	68437935	65035	LOC101904210	rnaseq	laminin subunit alpha-2-like	19	2.52e-05	0.00295675
269	25	19664634	19833435	168801	LOC786628	protein	ATP-binding cassette sub-family A member 3-like	48	2.53e-05	0.00296779
270	12	20888780	20974334	85554	INTS6	mRNA	integrator complex subunit 6	21	2.55e-05	0.00297882
271	28	44015477	44086504	71027	ERCC6	best RefSeq	excision repair cross-complementation group 6	34	2.55e-05	0.00298985
272	17	65279298	65372955	93657	SPPL3	mRNA	signal peptide peptidase like 3	30	2.56e-05	0.00300088
273	23	8838190	9006805	168615	ANKS1A	mRNA	ankyrin repeat and sterile alpha motif domain containing 1A	39	2.64e-05	0.00301191
274	4	37629575	38019251	389676	PCLO	mRNA	piccolo presynaptic cytomatrix protein	128	2.65e-05	0.00302295
275	13	12699072	12834596	135524	USP6NL	best RefSeq	USP6 N-terminal like	33	2.67e-05	0.00303398
276	16	60915373	61319731	404358	RASAL2	mRNA	RAS protein activator like 2	110	2.67e-05	0.00304501
277	14	16424023	16666262	242239	NSMCE2	best RefSeq	NSE2/MMS21 homolog SMC5-SMC6 complex SUMO ligase	21	2.71e-05	0.00305605
278	24	22445691	22767320	321629	DTNA	best RefSeq	dystrobrevin alpha	118	2.72e-05	0.00306708
279	11	24390617	24450051	59434	LOC101905816	rnaseq	uncharacterized LOC101905816	16	2.73e-05	0.00307811
280	29	30405838	30886857	481019	KIRREL3	best RefSeq	kin of IRRE like 3 (Drosophila)	162	2.74e-05	0.00308914
281	13	2590023	2899063	309040	LOC104973690	mRNA	uncharacterized LOC104973690	56	2.79e-05	0.00310018
282	4	38338708	38860701	521993	CACNA2D1	best RefSeq	calcium channel voltage-dependent alpha 2/delta subunit 1	142	2.81e-05	0.00311121
283	8	11599910	11869073	269163	LOC104969267	rnaseq	uncharacterized LOC104969267	107	2.91e-05	0.00312224
284	20	62722984	62820246	97262	ANKRD33B	best RefSeq	ankyrin repeat domain 33B	32	2.94e-05	0.00313327
285	26	17048302	17152229	103927	ENTPD1	best RefSeq	ectonucleoside triphosphate diphosphohydrolase 1	39	2.95e-05	0.00314431
286	29	35153012	36117739	964727	NTM	best RefSeq	neurotrimin	306	2.95e-05	0.00315534
287	1	60442098	60514513	72415	LOC101907925	rnaseq	uncharacterized LOC101907925	30	3.12e-05	0.00316637
288	18	47150292	47213467	63175	ZNF382	best RefSeq	zinc finger protein 382	19	3.16e-05	0.0031774
289	22	53560156	53832797	272641	LOC529196	best RefSeq	C-C chemokine receptor type 1-like	45	3.16e-05	0.00318844
290	16	53637965	54986376	1348411	KAZN	mRNA	kazrin periplakin interacting protein	377	3.19e-05	0.00319947
291	16	31589299	32333420	744121	SMYD3	best RefSeq	SET and MYND domain containing 3	279	3.21e-05	0.0032105
292	13	30604488	30684245	79757	FAM188A	best RefSeq	family with sequence similarity 188 member A	19	3.28e-05	0.00322154
293	13	47195545	47271204	75659	ZMYND11	best RefSeq	zinc finger MYND-type containing 11	15	3.28e-05	0.00323257
294	27	14223446	14288333	64887	ACSL1	best RefSeq	acyl-CoA synthetase long-chain family member 1	29	3.34e-05	0.0032436
295	2	26901615	27079662	178047	LRP2	mRNA	LDL receptor related protein 2	72	3.39e-05	0.00325463
296	11	19045236	19096308	51072	FEZ2	best RefSeq	fasciculation and elongation protein zeta 2	16	3.43e-05	0.00326567
297	4	60145148	60202950	57802	LOC101904146	rnaseq	uncharacterized LOC101904146	18	3.57e-05	0.0032767
298	5	48560768	48743356	182588	MSRB3	mRNA	methionine sulfoxide reductase B3	28	3.58e-05	0.00328773
299	16	65705191	65772953	67762	LAMC2	mRNA	laminin subunit gamma 2	26	3.6e-05	0.00329876
300	2	9647700	9760274	112574	ITGAV	best RefSeq	integrin subunit alpha V	33	3.66e-05	0.0033098
301	25	34390084	34528296	138212	HIP1	best RefSeq	huntingtin interacting protein 1	32	3.77e-05	0.00332083
302	4	110210936	112540152	2329216	CNTNAP2	mRNA	contactin associated protein-like 2	933	3.82e-05	0.00333186
303	2	91960475	92062032	101557	ABI2	best RefSeq	abl-interactor 2	33	3.83e-05	0.00334289
304	12	44294776	44823477	528701	KLHL1	best RefSeq	kelch like family member 1	75	3.9e-05	0.00335393
305	2	38542055	38599514	57459	ACVR1C	best RefSeq	activin A receptor type IC	21	3.92e-05	0.00336496
306	1	242246	362910	120664	RCAN1	best RefSeq	regulator of calcineurin 1	34	4.01e-05	0.00337599
307	2	86717862	87088818	370956	PLCL1	best RefSeq	phospholipase C like 1	94	4.07e-05	0.00338703
308	22	6204859	6555233	350374	OSBPL10	mRNA	oxysterol binding protein like 10	99	4.07e-05	0.00339806
309	9	99347193	99410556	63363	LOC104969647	rnaseq	uncharacterized LOC104969647	23	4.11e-05	0.00340909
310	14	58535790	58709246	173456	RSPO2	best RefSeq	R-spondin 2	47	4.14e-05	0.00342012
311	6	37478606	37624902	146296	HERC3	best RefSeq	HECT and RLD domain containing E3 ubiquitin protein ligase 3	46	4.17e-05	0.00343116
312	23	42371523	42436704	65181	LOC104975710	rnaseq	uncharacterized LOC104975710	26	4.43e-05	0.00344219
313	10	58165461	58279281	113820	MYO5C	mRNA	myosin VC	22	4.44e-05	0.00345322
314	21	8793468	8825352	31884	LOC104975313	rnaseq	uncharacterized LOC104975313	19	4.45e-05	0.00346425
315	9	11432639	11696164	263525	LOC101904985	protein	regulating synaptic membrane exocytosis protein 1-like	78	4.55e-05	0.00347529
316	13	60505462	60544959	39497	PSMF1	best RefSeq	proteasome inhibitor PI31 subunit	15	4.63e-05	0.00348632
317	24	37994113	38293951	299838	DLGAP1	best RefSeq	discs large homolog associated protein 1	90	4.64e-05	0.00349735
318	9	101981241	102334973	353732	PDE10A	mRNA	phosphodiesterase 10A	128	4.69e-05	0.00350839
319	24	35529296	35566860	37564	USP14	best RefSeq	ubiquitin specific peptidase 14 (tRNA-guanine transglycosylase)	15	4.69e-05	0.00351942
320	22	44196350	44376643	180293	DNAH12	mRNA	dynein axonemal heavy chain 12	42	4.71e-05	0.00353045
321	4	78218150	78335804	117654	LOC514243	mRNA	E3 ubiquitin-protein ligase HECW1	43	4.76e-05	0.00354148
322	15	44472540	44535920	63380	TRIM66	mRNA	tripartite motif containing 66	28	4.77e-05	0.00355252
323	7	25611448	25880006	268558	ADAMTS19	best RefSeq	ADAM metallopeptidase with thrombospondin type 1 motif 19	48	4.8e-05	0.00356355
324	11	13155560	13248285	92725	ZNF638	best RefSeq	zinc finger protein 638	21	4.81e-05	0.00357458
325	6	105170284	105275234	104950	EVC	best RefSeq	Ellis van Creveld protein	22	4.85e-05	0.00358561
326	25	28638014	28780908	142894	TYW1	best RefSeq	tRNA-yW synthesizing protein 1 homolog (S. cerevisiae)	54	5.01e-05	0.00359665
327	20	25984555	26089593	105038	ITGA2	best RefSeq	integrin subunit alpha 2	29	5.03e-05	0.00360768
328	21	16214667	16461512	246845	SV2B	best RefSeq	synaptic vesicle glycoprotein 2B	79	5.06e-05	0.00361871
329	25	11704176	12233645	529469	SHISA9	best RefSeq	shisa family member 9	209	5.09e-05	0.00362974
330	3	15145497	15353405	207908	ASH1L	best RefSeq	ash1 (absent small or homeotic)-like (Drosophila)	30	5.14e-05	0.00364078
331	1	135871662	135945365	73703	CEP63	mRNA	centrosomal protein 63kDa	18	5.22e-05	0.00365181
332	16	38179780	38241307	61527	SELE	best RefSeq	selectin E	15	5.53e-05	0.00366284
333	5	12773343	13242185	468842	LOC104972347	rnaseq	uncharacterized LOC104972347	148	5.65e-05	0.00367388
334	2	53843416	53964245	120829	KYNU	best RefSeq	kynureninase	31	5.71e-05	0.00368491
335	4	60940619	61125668	185049	AOAH	best RefSeq	acyloxyacyl hydrolase	65	5.71e-05	0.00369594
336	3	90055299	90127206	71907	PRKAA2	best RefSeq	protein kinase AMP-activated alpha 2 catalytic subunit	17	5.73e-05	0.00370697
337	6	26482337	26569596	87259	C6H4orf17	best RefSeq	chromosome 6 open reading frame human C4orf17	23	5.93e-05	0.003718
338	23	15033332	15072410	39078	LOC531747	mRNA	adenylate cyclase type 10	20	6e-05	0.00372904
339	4	62384897	62478011	93114	DPY19L1	mRNA	dpy-19 like 1 (C. elegans)	33	6.26e-05	0.00374007
340	25	21759551	22137203	377652	PRKCB	best RefSeq	protein kinase C beta	131	6.33e-05	0.0037511
341	13	46886111	47180215	294104	DIP2C	best RefSeq	disco interacting protein 2 homolog C	41	6.34e-05	0.00376214
342	6	97988420	98501786	513366	RASGEF1B	best RefSeq	RasGEF domain family member 1B	205	6.36e-05	0.00377317
343	10	396397	939037	542640	MCC	best RefSeq	mutated in colorectal cancers	164	6.49e-05	0.0037842
344	12	17385107	17528549	143442	LOC104973549	rnaseq	uncharacterized LOC104973549	39	6.5e-05	0.00379523
345	15	22958708	23176209	217501	LOC100847772	mRNA	uncharacterized LOC100847772	82	6.52e-05	0.00380627
346	1	139152877	139702693	549816	LOC104968413	mRNA	copine-4-like	87	6.57e-05	0.0038173
347	16	78094514	78320790	226276	CRB1	best RefSeq	crumbs family member 1 photoreceptor morphogenesis associated	60	6.71e-05	0.00382833
348	1	41699901	41826519	126618	CRYBG3	mRNA	crystallin beta-gamma domain containing 3	42	6.81e-05	0.00383936
349	11	6721454	6758304	36850	IL1R2	best RefSeq	interleukin 1 receptor type II	18	6.87e-05	0.0038504
350	24	40768142	41437423	669281	PTPRM	mRNA	protein tyrosine phosphatase receptor type M	213	6.95e-05	0.00386143
351	11	81086719	81209374	122655	VSNL1	best RefSeq	visinin like 1	32	7.12e-05	0.00387246
352	10	69250876	69318965	68089	TMEM260	best RefSeq	transmembrane protein 260	16	7.18e-05	0.00388349
353	5	95706040	95797031	90991	PLBD1	best RefSeq	phospholipase B domain containing 1	17	7.21e-05	0.00389453
354	21	45132636	45264536	131900	LOC104975399	rnaseq	uncharacterized LOC104975399	41	7.25e-05	0.00390556
355	26	46735083	47296206	561123	DOCK1	mRNA	dedicator of cytokinesis 1	130	7.26e-05	0.00391659
356	13	82423562	82478174	54612	LOC104973931	mRNA	uncharacterized LOC104973931	27	7.27e-05	0.00392763
357	1	120236686	120268817	32131	CPA3	best RefSeq	carboxypeptidase A3	20	7.29e-05	0.00393866
358	5	21939663	21985074	45411	LOC104972363	rnaseq	uncharacterized LOC104972363	19	7.29e-05	0.00394969
359	27	4313101	4554750	241649	MCPH1	best RefSeq	microcephalin 1	32	7.32e-05	0.00396072
360	5	95571547	95670754	99207	GUCY2C	best RefSeq	guanylate cyclase 2C	26	7.34e-05	0.00397176
361	2	54816370	56923942	2107572	LRP1B	mRNA	low density lipoprotein receptor-related protein 1B	470	7.42e-05	0.00398279
362	6	27790102	27939190	149088	LOC517517	protein	sperm-tail PG-rich repeat-containing protein 2	20	7.42e-05	0.00399382
363	20	31797524	31965836	168312	LOC100848533	mRNA	uncharacterized LOC100848533	39	7.43e-05	0.00400485
364	20	37698647	38021195	322548	RANBP3L	mRNA	RAN binding protein 3-like	80	7.57e-05	0.00401589
365	8	96706540	96887464	180924	SLC44A1	mRNA	solute carrier family 44 (choline transporter) member 1	61	7.62e-05	0.00402692
366	10	68237962	68351879	113917	KTN1	best RefSeq	kinectin 1	28	7.69e-05	0.00403795
367	20	22699011	22732028	33017	LOC104975243	rnaseq	uncharacterized LOC104975243	20	7.75e-05	0.00404898
368	18	2662463	2766520	104057	CFDP1	best RefSeq	craniofacial development protein 1	23	7.87e-05	0.00406002
369	16	62930460	63128102	197642	ACBD6	best RefSeq	acyl-CoA binding domain containing 6	58	7.9e-05	0.00407105
370	1	53369351	53527981	158630	HHLA2	mRNA	HERV-H LTR-associating 2	41	7.93e-05	0.00408208
371	5	67612323	67784873	172550	STAB2	best RefSeq	stabilin 2	33	7.95e-05	0.00409312
372	11	5877439	6001775	124336	NPAS2	best RefSeq	neuronal PAS domain protein 2	33	8.44e-05	0.00410415
373	5	63539861	63616761	76900	LOC104972466	rnaseq	uncharacterized LOC104972466	21	8.51e-05	0.00411518
374	25	2894331	2924575	30244	CLUAP1	best RefSeq	clusterin associated protein 1	19	8.51e-05	0.00412621
375	15	64982356	65108393	126037	KIAA1549L	mRNA	KIAA1549-like ortholog	40	8.58e-05	0.00413725
376	15	15794559	15994549	199990	AMOTL1	mRNA	angiomotin like 1	47	8.61e-05	0.00414828
377	9	68514599	68665599	151000	LAMA2	mRNA	laminin alpha 2	41	8.64e-05	0.00415931
378	8	62466446	62601823	135377	SHB	best RefSeq	Src homology 2 domain containing adaptor protein B	17	8.67e-05	0.00417034
379	10	61877808	62142171	264363	FBN1	best RefSeq	fibrillin 1	70	8.82e-05	0.00418138
380	9	41703189	41802334	99145	ARMC2	best RefSeq	armadillo repeat containing 2	17	8.87e-05	0.00419241
381	15	5296678	5693226	396548	DYNC2H1	mRNA	dynein cytoplasmic 2 heavy chain 1	112	8.91e-05	0.00420344
382	1	61026410	61781009	754599	LSAMP	best RefSeq	limbic system-associated membrane protein	178	8.96e-05	0.00421447
383	8	78870951	78944421	73470	SLC28A3	best RefSeq	solute carrier family 28 (concentrative nucleoside transporter) member 3	30	8.96e-05	0.00422551
384	8	45089563	45440075	350512	PIP5K1B	mRNA	phosphatidylinositol-4-phosphate 5-kinase type I beta	121	9.03e-05	0.00423654
385	24	46371950	46453529	81579	C24H18orf25	best RefSeq	chromosome 24 open reading frame human C18orf25	23	9.03e-05	0.00424757
386	6	110394181	110603544	209363	CLNK	mRNA	cytokine dependent hematopoietic cell linker	53	9.05e-05	0.00425861
387	27	26715811	27857143	1141332	NRG1	best RefSeq	neuregulin 1	459	9.23e-05	0.00426964
388	16	26998637	27221426	222789	DISP1	best RefSeq	dispatched RND transporter family member 1	57	9.29e-05	0.00428067
389	10	2497800	2579026	81226	LOC104973013	rnaseq	uncharacterized LOC104973013	19	9.33e-05	0.0042917
390	10	13990626	14074967	84341	AAGAB	best RefSeq	alpha- and gamma-adaptin binding protein	21	9.52e-05	0.00430274
391	5	4951681	5021027	69346	GLIPR1	best RefSeq	GLI pathogenesis-related 1	20	9.56e-05	0.00431377
392	23	24982762	25027206	44444	ICK	best RefSeq	intestinal cell (MAK-like) kinase	22	9.6e-05	0.0043248
393	23	39257177	39287842	30665	LOC104975702	rnaseq	uncharacterized LOC104975702	16	9.6e-05	0.00433583
394	26	10541797	10576943	35146	ANKRD22	best RefSeq	ankyrin repeat domain 22	17	9.87e-05	0.00434687
395	15	38765050	38800771	35721	COPB1	best RefSeq	coatomer protein complex subunit beta 1	17	0.000103767	0.0043579
396	11	19461979	19564688	102709	HEATR5B	mRNA	HEAT repeat containing 5B	23	0.000104622	0.00436893
397	15	78731304	78774448	43144	NUP160	best RefSeq	nucleoporin 160kDa	16	0.000107177	0.00437997
398	27	39138761	39234115	95354	LRRC3B	best RefSeq	leucine rich repeat containing 3B	37	0.000109204	0.004391
399	4	15604220	16934521	1330301	UMAD1	mRNA	UBAP1-MVB12-associated (UMA) domain containing 1	377	0.000109325	0.00440203
400	2	31164336	31285818	121482	LOC534223	mRNA	sodium channel protein type 3 subunit alpha	50	0.000110959	0.00441306
401	1	98516754	99144550	627796	MECOM	mRNA	MDS1 and EVI1 complex locus	164	0.000111355	0.0044241
402	17	66847515	66970383	122868	WSCD2	mRNA	WSC domain containing 2	21	0.000116054	0.00443513
403	16	35207145	35635149	428004	PLD5	best RefSeq	phospholipase D family member 5	113	0.00011926	0.00444616
404	6	67924165	68229926	305761	CORIN	mRNA	corin serine peptidase	48	0.000119387	0.00445719
405	13	16278275	16408705	130430	ITIH5	best RefSeq	inter-alpha-trypsin inhibitor heavy chain family member 5	33	0.000124838	0.00446823
406	10	8349027	8525171	176144	PDE8B	mRNA	phosphodiesterase 8B	66	0.000124945	0.00447926
407	25	25599908	25852568	252660	GSG1L	best RefSeq	GSG1-like	76	0.000126958	0.00449029
408	12	87791639	88257306	465667	MYO16	mRNA	myosin XVI	152	0.000127038	0.00450132
409	11	4502866	4599237	96371	REV1	mRNA	REV1 DNA directed polymerase	25	0.0001277	0.00451236
410	1	138724964	138784668	59704	LOC104971054	rnaseq	uncharacterized LOC104971054	27	0.000127791	0.00452339
411	2	102924081	103137285	213204	VWC2L	best RefSeq	von Willebrand factor C domain containing protein 2-like	58	0.000128046	0.00453442
412	21	23740930	23782793	41863	LOC104975353	rnaseq	uncharacterized LOC104975353	16	0.000128412	0.00454546
413	29	17682836	17891570	208734	GAB2	mRNA	GRB2 associated binding protein 2	83	0.000130546	0.00455649
414	17	72951169	73152865	201696	IGLL1	best RefSeq	immunoglobulin lambda-like polypeptide 1	19	0.000132299	0.00456752
415	6	89935677	90102952	167275	ANKRD17	best RefSeq	ankyrin repeat domain 17	29	0.000133972	0.00457855
416	6	85336690	85400152	63462	LOC517049	mRNA	transmembrane protease serine 11A	22	0.000134162	0.00458959
417	10	7908310	7956058	47748	LOC100296562	protein	coiled-coil domain-containing protein 58-like	16	0.00014188	0.00460062
418	6	22642030	22730408	88378	TACR3	best RefSeq	tachykinin receptor 3	17	0.000142704	0.00461165
419	24	30190546	30230530	39984	LOC104975751	rnaseq	uncharacterized LOC104975751	17	0.000142863	0.00462268
420	14	78197821	78294589	96768	LOC104974134	mRNA	uncharacterized LOC104974134	38	0.000145597	0.00463372
421	24	24673597	24788616	115019	KLHL14	best RefSeq	kelch like family member 14	45	0.000146946	0.00464475
422	24	25292747	25329004	36257	MEP1B	best RefSeq	N-benzoyl-L-tyrosyl-p-amino-benzoic acid hydrolase beta	16	0.000147234	0.00465578
423	13	65614159	65743009	128850	PHF20	best RefSeq	PHD finger protein 20	23	0.00014899	0.00466681
424	15	32262285	32344991	82706	TECTA	protein	tectorin alpha	21	0.000150159	0.00467785
425	6	92148150	92194146	45996	CDKL2	best RefSeq	cyclin dependent kinase like 2	16	0.000152293	0.00468888
426	6	104006455	104056137	49682	HSD17B11	best RefSeq	hydroxysteroid (17-beta) dehydrogenase 11	19	0.000153091	0.00469991
427	12	13381372	13882680	501308	ENOX1	mRNA	ecto-NOX disulfide-thiol exchanger 1	192	0.00015729	0.00471094
428	10	22195064	22323704	128640	LOC101908015	mRNA	T-cell receptor delta chain C region-like	38	0.000159197	0.00472198
429	21	27140041	27300593	160552	CEMIP	mRNA	cell migration inducing protein hyaluronan binding	33	0.000159305	0.00473301
430	9	7506466	8057156	550690	LOC104968410	mRNA	adhesion G protein-coupled receptor B3	175	0.000160614	0.00474404
431	11	48848560	48906218	57658	ST3GAL5	best RefSeq	ST3 beta-galactoside alpha-23-sialyltransferase 5	17	0.0001651	0.00475508
432	8	103337981	103426151	88170	PTBP3	mRNA	polypyrimidine tract binding protein 3	24	0.000166352	0.00476611
433	24	3840018	4225571	385553	ZNF407	mRNA	zinc finger protein 407	101	0.000168218	0.00477714
434	3	30356967	30423419	66452	LRIG2	best RefSeq	leucine-rich repeats and immunoglobulin-like domains 2	19	0.000170512	0.00478817
435	20	35519138	35588372	69234	OSMR	best RefSeq	oncostatin M receptor	18	0.000173294	0.00479921
436	10	15102956	15236764	133808	ITGA11	mRNA	integrin subunit alpha 11	32	0.000174013	0.00481024
437	1	130554556	130643416	88860	KPNA6	best RefSeq	karyopherin alpha 6	20	0.000175063	0.00482127
438	21	55831690	55872021	40331	PPIP5K1	best RefSeq	diphosphoinositol pentakisphosphate kinase 1	15	0.000175492	0.0048323
439	9	93373745	93439133	65388	NOX3	best RefSeq	NADPH oxidase 3	31	0.000180653	0.00484334
440	1	145940971	146036383	95412	TSPEAR	best RefSeq	thrombospondin-type laminin G domain and EAR repeats	18	0.000181308	0.00485437
441	17	68127720	68318840	191120	SEZ6L	mRNA	seizure related 6 homolog (mouse)-like	49	0.00018157	0.0048654
442	13	37373988	37516858	142870	PTCHD3	protein	patched domain containing 3	25	0.000181644	0.00487643
443	7	31460864	31576855	115991	CSNK1G3	best RefSeq	casein kinase 1 gamma 3	28	0.000182767	0.00488747
444	1	100877713	101004476	126763	ZBBX	mRNA	zinc finger B-box domain containing	28	0.000183264	0.0048985
445	19	30671301	30941925	270624	SHISA6	mRNA	shisa family member 6	75	0.000185376	0.00490953
446	10	48696054	48902100	206046	LOC104973152	rnaseq	uncharacterized LOC104973152	64	0.00018636	0.00492057
447	8	76667690	76791528	123838	UBAP2	best RefSeq	ubiquitin associated protein 2	26	0.000187044	0.0049316
448	20	2137501	2545294	407793	KCNIP1	best RefSeq	Kv channel interacting protein 1	97	0.000189793	0.00494263
449	1	117545734	117954478	408744	MED12L	best RefSeq	mediator complex subunit 12 like	116	0.000193637	0.00495366
450	26	33756336	33942737	186401	TCF7L2	best RefSeq	transcription factor 7-like 2 (T-cell specific HMG-box)	64	0.000195946	0.00496469
451	2	112869807	112940143	70336	SERPINE2	best RefSeq	serpin peptidase inhibitor clade E (nexin plasminogen activator inhibitor type 1) member 2	17	0.00019807	0.00497573
452	20	53409771	54015683	605912	CDH18	best RefSeq	cadherin 18	149	0.000199283	0.00498676
453	11	19179343	19303977	124634	VIT	best RefSeq	vitrin	57	0.000200072	0.00499779
454	4	87301469	87373279	71810	AASS	best RefSeq	aminoadipate-semialdehyde synthase	17	0.0002005	0.00500883
455	20	23126023	23274374	148351	IL6ST	mRNA	interleukin 6 signal transducer	33	0.000200609	0.00501986
456	2	97097761	97183432	85671	PTH2R	best RefSeq	parathyroid hormone 2 receptor	29	0.000202547	0.00503089
457	6	92975081	93058373	83292	CCDC158	mRNA	coiled-coil domain containing 158	19	0.000203425	0.00504192
458	8	73410349	73691004	280655	DOCK5	mRNA	dedicator of cytokinesis 5	72	0.000205129	0.00505296
459	17	47313609	47380385	66776	STX2	mRNA	syntaxin 2	16	0.000207227	0.00506399
460	24	7217854	7285945	68091	LOC104975732	mRNA	uncharacterized LOC104975732	21	0.000208688	0.00507502
461	7	36760236	37438470	678234	LOC104969148	rnaseq	uncharacterized LOC104969148	239	0.000209944	0.00508605
462	17	16439962	16657210	217248	LOC104974580	rnaseq	uncharacterized LOC104974580	57	0.000210287	0.00509709
463	2	30110167	30232986	122819	LOC101904811	rnaseq	uncharacterized LOC101904811	52	0.000213395	0.00510812
464	11	64967478	65030789	63311	LOC104973405	rnaseq	uncharacterized LOC104973405	21	0.000214596	0.00511915
465	14	45279167	45491347	212180	MRPS28	best RefSeq	mitochondrial ribosomal protein S28	29	0.000216177	0.00513018
466	4	42669936	43426442	756506	MAGI2	mRNA	membrane associated guanylate kinase WW and PDZ domain containing 2	168	0.000216482	0.00514122
467	1	940408	1188380	247972	ITSN1	mRNA	intersectin 1	66	0.000217498	0.00515225
468	11	20380935	20449074	68139	RMDN2	best RefSeq	regulator of microtubule dynamics 2	31	0.000217609	0.00516328
469	8	18905871	19161729	255858	LOC104969284	rnaseq	uncharacterized LOC104969284	62	0.000218692	0.00517432
470	2	59376269	59470180	93911	HNMT	best RefSeq	histamine N-methyltransferase	16	0.000220981	0.00518535
471	9	49855543	49985340	129797	ASCC3	best RefSeq	activating signal cointegrator 1 complex subunit 3	32	0.000221462	0.00519638
472	9	53227933	53352784	124851	MMS22L	best RefSeq	MMS22 like DNA repair protein	33	0.000227337	0.00520741
473	1	131881805	131991281	109476	ARMC8	best RefSeq	armadillo repeat containing 8	23	0.000227829	0.00521845
474	18	56869520	56948271	78751	MYH14	mRNA	myosin heavy chain 14 non-muscle	17	0.000228287	0.00522948
475	20	11166605	11284675	118070	LOC101902212	rnaseq	uncharacterized LOC101902212	24	0.00023637	0.00524051
476	3	49850587	50070234	219647	BCAR3	best RefSeq	breast cancer anti-estrogen resistance 3	58	0.000237214	0.00525154
477	19	626245	1473294	847049	CA10	best RefSeq	carbonic anhydrase X	150	0.000238981	0.00526258
478	22	57367072	57432321	65249	PPARG	best RefSeq	peroxisome proliferator-activated receptor gamma	36	0.000243287	0.00527361
479	11	78552503	78669830	117327	PUM2	mRNA	pumilio RNA binding family member 2	25	0.000245516	0.00528464
480	6	99233279	99410753	177474	SCD5	best RefSeq	stearoyl-CoA desaturase 5	65	0.000246711	0.00529567
481	2	103519170	103721213	202043	ABCA12	best RefSeq	ATP binding cassette subfamily A member 12	58	0.000249515	0.00530671
482	12	79605251	79676507	71256	SLC15A1	best RefSeq	solute carrier family 15 (oligopeptide transporter) member 1	17	0.000261125	0.00531774
483	2	119777642	119956957	179315	ARMC9	best RefSeq	armadillo repeat containing 9	38	0.00026129	0.00532877
484	11	31110743	31305321	194578	FSHR	best RefSeq	follicle stimulating hormone receptor	61	0.000262981	0.00533981
485	11	86197929	86332404	134475	GREB1	best RefSeq	growth regulation by estrogen in breast cancer 1	16	0.000266604	0.00535084
486	21	24407755	24521553	113798	EFL1	mRNA	elongation factor like GTPase 1	27	0.00027132	0.00536187
487	10	59833226	59943305	110079	TRPM7	best RefSeq	transient receptor potential cation channel subfamily M member 7	17	0.000274077	0.0053729
488	2	117836405	118104236	267831	PID1	best RefSeq	phosphotyrosine interaction domain containing 1	127	0.000279379	0.00538394
489	8	17040335	17143858	103523	TEK	best RefSeq	TEK receptor tyrosine kinase	28	0.00028127	0.00539497
490	18	23253752	23309353	55601	LOC104974837	mRNA	uncharacterized LOC104974837	15	0.00028299	0.005406
491	27	42203436	42288996	85560	UBE2E2	best RefSeq	ubiquitin-conjugating enzyme E2E 2	24	0.000283275	0.00541703
492	7	24071528	24300369	228841	RAPGEF6	mRNA	Rap guanine nucleotide exchange factor 6	38	0.000290054	0.00542807
493	22	701104	759233	58129	LANCL2	best RefSeq	LanC like 2	17	0.000291765	0.0054391
494	26	11278861	11383519	104658	PANK1	mRNA	pantothenate kinase 1	36	0.000295545	0.00545013
495	12	23320100	23472586	152486	FREM2	mRNA	FRAS1 related extracellular matrix protein 2	58	0.000296043	0.00546116
496	2	85632686	85726935	94249	CCDC150	mRNA	coiled-coil domain containing 150	26	0.000296536	0.0054722
497	11	75792687	75935647	142960	LOC101907994	rnaseq	uncharacterized LOC101907994	36	0.000299166	0.00548323
498	25	21076897	21108272	31375	SCNN1G	best RefSeq	sodium channel non voltage gated 1 gamma subunit	16	0.000301934	0.00549426
499	17	62057464	62304291	246827	LOC100848596	mRNA	uncharacterized LOC100848596	81	0.000302474	0.0055053
500	3	95389003	95530310	141307	EPS15	best RefSeq	epidermal growth factor receptor pathway substrate 15	18	0.000305034	0.00551633
501	23	37258742	37343620	84878	E2F3	best RefSeq	E2F transcription factor 3	30	0.000305528	0.00552736
502	25	35218039	35515178	297139	CUX1	mRNA	cut-like homeobox 1	39	0.000308571	0.00553839
503	6	32198842	32972165	773323	LOC536367	mRNA	glutamate receptor ionotropic delta-2	200	0.000309093	0.00554943
504	23	20014170	20041016	26846	MEP1A	mRNA	meprin A subunit alpha	16	0.000312804	0.00556046
505	4	93721439	93800707	79268	TNPO3	best RefSeq	transportin 3	19	0.000313168	0.00557149
506	11	94526345	95056057	529712	DENND1A	best RefSeq	DENN/MADD domain containing 1A	117	0.000313172	0.00558252
507	14	24295405	24614310	318905	XKR4	mRNA	X-linked Kx blood group related 4	53	0.00031341	0.00559356
508	16	22495472	22590150	94678	TGFB2	best RefSeq	transforming growth factor beta 2	22	0.000320279	0.00560459
509	1	50331590	50562844	231254	ALCAM	best RefSeq	activated leukocyte cell adhesion molecule	36	0.000321643	0.00561562
510	20	65504901	65943133	438232	ADCY2	mRNA	adenylate cyclase 2 (brain)	106	0.000322611	0.00562666
511	11	25966170	26072993	106823	PLEKHH2	mRNA	pleckstrin homology MyTH4 and FERM domain containing H2	31	0.00032607	0.00563769
512	13	12358344	12453973	95629	UPF2	mRNA	UPF2 regulator of nonsense transcripts homolog (yeast)	17	0.000332478	0.00564872
513	2	32427960	32589069	161109	LOC104971184	rnaseq	uncharacterized LOC104971184	27	0.000337783	0.00565975
514	17	31242890	31869912	627022	LOC104974604	rnaseq	uncharacterized LOC104974604	183	0.000340338	0.00567079
515	4	101852606	102366736	514130	DGKI	mRNA	diacylglycerol kinase iota	188	0.000340535	0.00568182
516	19	47756512	47858212	101700	MARCH10	best RefSeq	membrane associated ring-CH-type finger 10	17	0.00034179	0.00569285
517	18	20215794	20289025	73231	LOC104974772	rnaseq	uncharacterized LOC104974772	37	0.000343198	0.00570388
518	12	21511120	21565963	54843	NEK5	mRNA	NIMA related kinase 5	15	0.000344013	0.00571492
519	28	7971323	8110910	139587	ARID4B	best RefSeq	AT-rich interaction domain 4B	27	0.000344174	0.00572595
520	15	40715031	40902329	187298	PARVA	best RefSeq	parvin alpha	47	0.00034601	0.00573698
521	18	58100687	58141930	41243	ZNF613	best RefSeq	zinc finger protein 613	17	0.000350659	0.00574801
522	3	824903	905840	80937	ADCY10	mRNA	adenylate cyclase 10 (soluble)	31	0.000351779	0.00575905
523	12	24167323	24240089	72766	LOC104973557	rnaseq	uncharacterized LOC104973557	21	0.000354273	0.00577008
524	9	43099804	43363804	264000	PDSS2	best RefSeq	prenyl (decaprenyl) diphosphate synthase subunit 2	33	0.000359891	0.00578111
525	9	19480889	19554836	73947	SH3BGRL2	best RefSeq	SH3 domain binding glutamate-rich protein like 2	25	0.000363818	0.00579215
526	2	20603382	20678885	75503	MTX2	best RefSeq	metaxin 2	18	0.000368291	0.00580318
527	4	62715757	62900487	184730	LOC101907484	protein	uncharacterized LOC101907484	36	0.000369107	0.00581421
528	7	53119767	53193428	73661	PFDN1	best RefSeq	prefoldin subunit 1	17	0.000372817	0.00582524
529	20	61305486	62428551	1123065	CTNND2	mRNA	catenin delta 2	332	0.000374632	0.00583628
530	11	21040221	21095040	54819	GALM	best RefSeq	galactose mutarotase (aldose 1-epimerase)	30	0.000376461	0.00584731
531	6	114968439	115038698	70259	CPEB2	mRNA	cytoplasmic polyadenylation element binding protein 2	23	0.000376495	0.00585834
532	5	8444602	9064806	620204	SYT1	best RefSeq	p65	229	0.00038243	0.00586937
533	19	49615333	49755874	140541	BPTF	mRNA	bromodomain PHD finger transcription factor	54	0.000386547	0.00588041
534	6	87818240	87911969	93729	RUFY3	best RefSeq	RUN and FYVE domain containing 3	18	0.000389902	0.00589144
535	16	44075819	44227161	151342	KIF1B	mRNA	kinesin family member 1B	19	0.000390375	0.00590247
536	9	87888378	87930269	41891	PPIL4	best RefSeq	peptidylprolyl isomerase like 4	17	0.000391075	0.0059135
537	21	17636467	18221380	584913	LOC104975334	mRNA	cytosolic carboxypeptidase 4-like	252	0.000391829	0.00592454
538	14	32213146	32609870	396724	CRH	best RefSeq	corticotropin releasing hormone	32	0.00039391	0.00593557
539	1	154440391	154575201	134810	ANKRD28	best RefSeq	ankyrin repeat domain 28	39	0.000399733	0.0059466
540	13	24677292	24813009	135717	LOC530173	mRNA	uncharacterized LOC530173	26	0.000405542	0.00595764
541	7	12205997	12271138	65141	ADGRE3	mRNA	adhesion G protein-coupled receptor E3	20	0.000405758	0.00596867
542	5	90897830	91023687	125857	AEBP2	best RefSeq	AE binding protein 2	24	0.000406729	0.0059797
543	3	62644405	63355165	710760	ADGRL2	best RefSeq	latrophilin 2	171	0.000407568	0.00599073
544	7	6159960	6247540	87580	NWD1	best RefSeq	NACHT and WD repeat domain containing 1	25	0.000408811	0.00600177
545	29	41112114	41159579	47465	RAB3IL1	best RefSeq	RAB3A interacting protein (rabin3)-like 1	16	0.00041144	0.0060128
546	9	11734357	11934592	200235	RIMS1	mRNA	regulating synaptic membrane exocytosis 1	74	0.000414496	0.00602383
547	11	6009122	6149942	140820	TBC1D8	best RefSeq	TBC1 domain family member 8	44	0.000414928	0.00603486
548	1	100455317	100539426	84109	SERPINI1	best RefSeq	serpin peptidase inhibitor clade I (neuroserpin) member 1	18	0.000418828	0.0060459
549	21	11371888	11391438	19550	LOC100847841	mRNA	uncharacterized LOC100847841	16	0.000422249	0.00605693
550	4	87522149	88101226	579077	CADPS2	best RefSeq	Ca++-dependent secretion activator 2	134	0.000422334	0.00606796
551	5	1433212	1507168	73956	TBC1D15	mRNA	TBC1 domain family member 15	30	0.000425007	0.00607899
552	21	28487778	28626137	138359	APBA2	best RefSeq	amyloid beta precursor protein binding family A member 2	24	0.000425981	0.00609003
553	1	138325284	138384920	59636	ACPP	best RefSeq	acid phosphatase prostate	18	0.000426432	0.00610106
554	6	36923128	36999956	76828	GPRIN3	mRNA	GPRIN family member 3	28	0.000426468	0.00611209
555	5	25104275	25255401	151126	LOC100297857	mRNA	uncharacterized protein C3orf20 homolog	22	0.000426611	0.00612312
556	17	40483943	40670552	186609	RAPGEF2	best RefSeq	Rap guanine nucleotide exchange factor 2	53	0.00042914	0.00613416
557	29	29274995	29317604	42609	FEZ1	best RefSeq	fasciculation and elongation protein zeta 1	20	0.00043719	0.00614519
558	21	41896419	41945300	48881	LOC104975394	rnaseq	uncharacterized LOC104975394	16	0.000440724	0.00615622
559	8	1266169	1398895	132726	NEK1	mRNA	NIMA related kinase 1	17	0.000443314	0.00616725
560	8	77753997	77828221	74224	FRMD3	best RefSeq	FERM domain containing 3	18	0.000450086	0.00617829
561	5	91834365	92480548	646183	PIK3C2G	best RefSeq	phosphatidylinositol-4-phosphate 3-kinase catalytic subunit type 2 gamma	148	0.000457345	0.00618932
562	17	66101179	66217540	116361	ACACB	best RefSeq	acetyl-CoA carboxylase beta	21	0.000460485	0.00620035
563	23	4937025	5011035	74010	GFRAL	protein	GDNF family receptor alpha like	34	0.000461671	0.00621139
564	5	78749986	78970860	220874	DENND5B	best RefSeq	DENN/MADD domain containing 5B	38	0.000463787	0.00622242
565	24	21196588	21257035	60447	MOCOS	best RefSeq	molybdenum cofactor sulfurase	23	0.000466618	0.00623345
566	19	21262611	21372010	109399	TAOK1	best RefSeq	TAO kinase 1	15	0.000469728	0.00624448
567	16	60002380	60048805	46425	LOC101902291	mRNA	uncharacterized LOC101902291	15	0.000485384	0.00625552
568	25	32723645	32932466	208821	LOC104970372	rnaseq	uncharacterized LOC104970372	78	0.000485444	0.00626655
569	2	30020962	30184726	163764	SCN9A	best RefSeq	sodium channel voltage gated type IX alpha subunit	55	0.000485798	0.00627758
570	13	39927912	40223320	295408	CFAP61	mRNA	cilia and flagella associated protein 61	54	0.000486282	0.00628861
571	22	17371901	17618020	246119	SRGAP3	best RefSeq	SLIT-ROBO Rho GTPase activating protein 3	57	0.000490892	0.00629965
572	12	25791608	26375952	584344	NBEA	mRNA	neurobeachin	77	0.000493152	0.00631068
573	4	52259669	52428464	168795	LOC104972057	rnaseq	uncharacterized LOC104972057	29	0.000496155	0.00632171
574	2	46723007	46852834	129827	LYPD6	mRNA	LY6/PLAUR domain containing 6	45	0.000498659	0.00633274
575	1	147856505	147979640	123135	DIP2A	mRNA	disco interacting protein 2 homolog A	17	0.000505443	0.00634378
576	29	1962913	2657532	694619	FAT3	best RefSeq	FAT atypical cadherin 3	258	0.000506757	0.00635481
577	15	24915711	25121618	205907	ZBTB16	best RefSeq	zinc finger and BTB domain containing 16	51	0.000511794	0.00636584
578	21	7967718	8268246	300528	IGF1R	best RefSeq	insulin like growth factor 1 receptor	58	0.000512116	0.00637688
579	15	18458662	18574603	115941	EXPH5	mRNA	exophilin 5	45	0.00051619	0.00638791
580	21	32767687	33082840	315153	PEAK1	mRNA	pseudopodium enriched atypical kinase 1	76	0.000518973	0.00639894
581	24	49955617	50290346	334729	MYO5B	mRNA	myosin VB	74	0.000525108	0.00640997
582	12	55081390	55548135	466745	LOC104973609	rnaseq	uncharacterized LOC104973609	130	0.000527773	0.00642101
583	2	14683868	14779327	95459	SSFA2	best RefSeq	sperm specific antigen 2	38	0.000540486	0.00643204
584	1	58465578	58581432	115854	CFAP44	mRNA	cilia and flagella associated protein 44	48	0.000540935	0.00644307
585	20	46652611	46794454	141843	CDH9	best RefSeq	cadherin 9	18	0.00054131	0.0064541
586	13	76221651	76487996	266345	EYA2	best RefSeq	EYA transcriptional coactivator and phosphatase 2	86	0.000546668	0.00646514
587	2	113649874	113891219	241345	DOCK10	best RefSeq	dedicator of cytokinesis 10	85	0.000548558	0.00647617
588	8	11480114	11543046	62932	ACO1	best RefSeq	IRE-BP 1|aconitase 1|citrate hydro-lyase|cytoplasmic aconitate hydratase|iron-responsive element-binding protein 1	20	0.000551708	0.0064872
589	13	26229727	26526550	296823	GPR158	best RefSeq	G protein-coupled receptor 158	73	0.000556063	0.00649823
590	4	66362577	66454218	91641	ZNRF2	best RefSeq	zinc and ring finger 2 E3 ubiquitin protein ligase	24	0.000557531	0.00650927
591	18	8345146	8520414	175268	PLCG2	mRNA	phospholipase C gamma 2	34	0.000560208	0.0065203
592	5	1531631	1628852	97221	TPH2	rnaseq	tryptophan hydroxylase 2	44	0.000560789	0.00653133
593	13	18592722	18691579	98857	CUL2	best RefSeq	cullin 2	28	0.000568811	0.00654236
594	10	1116669	1248618	131949	APC	best RefSeq	adenomatous polyposis coli	46	0.000579421	0.0065534
595	9	82126868	82341634	214766	PHACTR2	mRNA	phosphatase and actin regulator 2	81	0.000597171	0.00656443
596	11	12894976	13123311	228335	DYSF	best RefSeq	dysferlin limb girdle muscular dystrophy 2B (autosomal recessive)	38	0.00060275	0.00657546
597	4	45594205	45682229	88024	ORC5	best RefSeq	origin recognition complex subunit 5	15	0.000609671	0.0065865
598	8	84621305	84748968	127663	CDC14B	best RefSeq	cell division cycle 14B	40	0.000616955	0.00659753
599	8	61611660	61875890	264230	ZCCHC7	best RefSeq	zinc finger CCHC domain containing 7	37	0.000617058	0.00660856
600	19	19457327	19621062	163735	KSR1	mRNA	kinase suppressor of ras 1	26	0.000620018	0.00661959
601	11	9720952	9791740	70788	HK2	mRNA	hexokinase 2	20	0.00062137	0.00663063
602	4	56366778	56444814	78036	C4H7orf60	mRNA	chromosome 4 open reading frame human C7orf60	16	0.000621894	0.00664166
603	20	40965738	41042094	76356	NPR3	best RefSeq	natriuretic peptide receptor 3	15	0.000630498	0.00665269
604	22	54368490	54518683	150193	LARS2	best RefSeq	leucyl-tRNA synthetase 2	38	0.000632613	0.00666372
605	3	70487277	70732629	245352	TNNI3K	best RefSeq	TNNI3 interacting kinase	93	0.000633036	0.00667476
606	10	9369275	9520701	151426	SCAMP1	best RefSeq	secretory carrier membrane protein 1	45	0.00063435	0.00668579
607	13	789296	1698174	908878	PLCB1	best RefSeq	phospholipase C beta 1	266	0.000637539	0.00669682
608	1	97650783	97762869	112086	SLC7A14	best RefSeq	solute carrier family 7 (cationic amino acid transporter y+ system) member 14	44	0.000644535	0.00670786
609	1	137800858	137902560	101702	LOC104971052	rnaseq	uncharacterized LOC104971052	18	0.000645835	0.00671889
610	12	16539630	16750643	211013	LRCH1	mRNA	leucine-rich repeats and calponin homology (CH) domain containing 1	82	0.000651327	0.00672992
611	26	43134322	43186722	52400	ACADSB	best RefSeq	acyl-CoA dehydrogenase short/branched chain	21	0.000657607	0.00674095
612	10	51288670	51380410	91740	RNF111	best RefSeq	ring finger protein 111	17	0.000665493	0.00675199
613	21	15604976	15692790	87814	LOC101902977	rnaseq	uncharacterized LOC101902977	23	0.000667274	0.00676302
614	24	33236576	33324958	88382	LOC104968606	rnaseq	laminin subunit alpha-3-like	34	0.000669891	0.00677405
615	1	75101223	75223936	122713	MB21D2	best RefSeq	Mab-21 domain containing 2	22	0.000670401	0.00678508
616	13	52003104	52193045	189941	ATRN	best RefSeq	attractin	42	0.000676797	0.00679612
617	1	46162637	46324763	162126	SENP7	best RefSeq	SUMO1/sentrin specific peptidase 7	23	0.000687043	0.00680715
618	25	17038052	17098518	60466	TMC7	mRNA	transmembrane channel like 7	29	0.000694082	0.00681818
619	15	1802546	1895681	93135	KBTBD3	mRNA	kelch repeat and BTB (POZ) domain containing 3	16	0.000696401	0.00682921
620	26	9931364	10211425	280061	RNLS	best RefSeq	renalase FAD-dependent amine oxidase	92	0.000698509	0.00684025
621	24	5357673	5459491	101818	NETO1	best RefSeq	neuropilin and tolloid like 1	44	0.000699348	0.00685128
622	17	8019232	8284264	265032	LOC101903379	rnaseq	uncharacterized LOC101903379	81	0.000707776	0.00686231
623	11	62988610	63106176	117566	SERTAD2	mRNA	SERTA domain containing 2	23	0.000711853	0.00687335
624	20	43589580	43616524	26944	LOC104975284	rnaseq	uncharacterized LOC104975284	16	0.000713531	0.00688438
625	17	58120565	58294900	174335	CCDC60	mRNA	coiled-coil domain containing 60	32	0.000713689	0.00689541
626	4	54084496	54744142	659646	FOXP2	best RefSeq	forkhead box P2	97	0.000714983	0.00690644
627	7	28238850	28395381	156531	MARCH3	best RefSeq	membrane associated ring-CH-type finger 3	65	0.000720102	0.00691748
628	1	148674716	148949053	274337	RUNX1	best RefSeq	runt-related transcription factor 1	80	0.000728773	0.00692851
629	26	34584443	34640036	55593	NHLRC2	best RefSeq	NHL repeat containing 2	22	0.000737378	0.00693954
630	18	34476945	34556134	79189	CMTM4	best RefSeq	CKLF-like MARVEL transmembrane domain containing 4	24	0.000745746	0.00695057
631	21	57818402	57953844	135442	RIN3	mRNA	Ras and Rab interactor 3	20	0.00075341	0.00696161
632	3	26366820	26447164	80344	PTGFRN	mRNA	prostaglandin F2 receptor inhibitor	28	0.000758177	0.00697264
633	6	64486959	64750899	263940	KCTD8	best RefSeq	potassium channel tetramerization domain containing 8	62	0.000770285	0.00698367
634	10	59759888	59816489	56601	SPPL2A	mRNA	signal peptide peptidase like 2A	18	0.000773355	0.0069947
635	8	10456054	10576397	120343	ELP3	best RefSeq	elongator acetyltransferase complex subunit 3	63	0.000780469	0.00700574
636	25	20685060	20801037	115977	HS3ST2	best RefSeq	heparan sulfate-glucosamine 3-sulfotransferase 2	29	0.00078183	0.00701677
637	1	142344696	142493155	148459	LOC101902044	rnaseq	uncharacterized LOC101902044	39	0.000795302	0.0070278
638	19	36273770	36425825	152055	SPAG9	best RefSeq	sperm associated antigen 9	25	0.000799411	0.00703884
639	11	7432903	7493956	61053	TMEM182	best RefSeq	transmembrane protein 182	31	0.000808334	0.00704987
640	11	87191208	87308002	116794	HPCAL1	best RefSeq	hippocalcin like 1	21	0.000809511	0.0070609
641	18	60332706	60376386	43680	ZNF729	mRNA	zinc finger protein 729	20	0.000811334	0.00707193
642	15	33827889	33976119	148230	UBASH3B	best RefSeq	ubiquitin associated and SH3 domain containing B	43	0.000817957	0.00708297
643	9	63762590	63852337	89747	HTR1E	best RefSeq	5-hydroxytryptamine (serotonin) receptor 1E G protein-coupled	15	0.000830063	0.007094
644	24	58427418	58553141	125723	ZNF532	mRNA	zinc finger protein 532	21	0.000835083	0.00710503
645	17	32704404	32890544	186140	FAT4	mRNA	FAT atypical cadherin 4	67	0.000835439	0.00711606
646	10	12717840	13123726	405886	MEGF11	mRNA	multiple EGF like domains 11	97	0.000841854	0.0071271
647	26	21055936	21132636	76700	PKD2L1	mRNA	polycystic kidney disease 2-like 1	21	0.000845788	0.00713813
648	22	21614843	21969868	355025	ITPR1	best RefSeq	inositol 145-trisphosphate receptor type 1	97	0.000851291	0.00714916
649	24	33545704	33670644	124940	TMEM241	mRNA	transmembrane protein 241	43	0.000853702	0.00716019
650	14	73628907	73745192	116285	TRIQK	mRNA	triple QxxK/R motif containing	25	0.000860005	0.00717123
651	6	104789258	104991475	202217	JAKMIP1	best RefSeq	janus kinase and microtubule interacting protein 1	41	0.000865244	0.00718226
652	22	20901883	21165871	263988	LOC104975523	rnaseq	uncharacterized LOC104975523	88	0.000877243	0.00719329
653	17	12818446	12847296	28850	MMAA	best RefSeq	methylmalonic aciduria (cobalamin deficiency) cblA type	15	0.000877964	0.00720433
654	19	49836293	50104315	268022	PITPNC1	mRNA	phosphatidylinositol transfer protein cytoplasmic 1	85	0.000893175	0.00721536
655	11	263963	313529	49566	TMEM87B	mRNA	transmembrane protein 87B	17	0.000898201	0.00722639
656	10	53869042	54044836	175794	MNS1	best RefSeq	meiosis specific nuclear structural 1	36	0.000901311	0.00723742
657	1	28659456	28972472	313016	GBE1	best RefSeq	glucan (14-alpha-) branching enzyme 1	61	0.000903327	0.00724846
658	20	23303563	23373345	69782	IL31RA	best RefSeq	interleukin 31 receptor A	21	0.00091423	0.00725949
659	21	33697444	33766711	69267	PTPN9	best RefSeq	protein tyrosine phosphatase non-receptor type 9	22	0.000935837	0.00727052
660	23	44799141	44988908	189767	NEDD9	best RefSeq	neural precursor cell expressed developmentally down-regulated 9	70	0.000963278	0.00728155
661	6	38840864	38992112	151248	LCORL	best RefSeq	ligand dependent nuclear receptor corepressor like	18	0.000963403	0.00729259
662	11	3809671	3926407	116736	MGAT4A	best RefSeq	mannosyl (alpha-13-)-glycoprotein beta-14-N-acetylglucosaminyltransferase isozyme A	45	0.000969801	0.00730362
663	16	35974456	36045385	70929	KMO	best RefSeq	kynurenine 3-monooxygenase (kynurenine 3-hydroxylase)	17	0.000977515	0.00731465
664	15	31451180	31650791	199611	ARHGEF12	best RefSeq	Rho guanine nucleotide exchange factor 12	67	0.000983487	0.00732568
665	15	58779410	58843399	63989	LOC104974282	rnaseq	uncharacterized LOC104974282	24	0.000983558	0.00733672
666	10	38300765	38447565	146800	UBR1	best RefSeq	ubiquitin protein ligase E3 component n-recognin 1	34	0.000986271	0.00734775
667	10	1043713	1094331	50618	REEP5	best RefSeq	receptor accessory protein 5	23	0.000991273	0.00735878
668	3	48796024	48882671	86647	SLC44A3	best RefSeq	solute carrier family 44 member 3	18	0.000994061	0.00736982
669	24	58119465	58252092	132627	ALPK2	best RefSeq	alpha kinase 2	24	0.00100955	0.00738085
670	9	18868335	18967753	99418	LOC101903793	mRNA	uncharacterized LOC101903793	22	0.00101286	0.00739188
671	26	17504708	17540795	36087	DNTT	best RefSeq	terminal transferase	20	0.00102406	0.00740291
672	29	8707029	8750310	43281	LOC104976220	rnaseq	uncharacterized LOC104976220	25	0.00102872	0.00741394
673	24	57601056	57725341	124285	LOC101907466	mRNA	uncharacterized LOC101907466	33	0.00103628	0.00742498
674	1	107218052	107271451	53399	LOC104970984	rnaseq	uncharacterized LOC104970984	15	0.00104111	0.00743601
675	21	19222946	19643577	420631	NTRK3	best RefSeq	neurotrophic tyrosine kinase receptor type 3	147	0.00105009	0.00744704
676	10	30916469	31109121	192652	DPH6	best RefSeq	diphthamine biosynthesis 6	29	0.00105688	0.00745808
677	11	101726389	101863438	137049	RAPGEF1	best RefSeq	Rap guanine nucleotide exchange factor 1	19	0.0010609	0.00746911
678	20	18748598	20326423	1577825	PDE4D	mRNA	phosphodiesterase 4D	474	0.00106281	0.00748014
679	23	32553154	32765327	212173	FAM65B	best RefSeq	family with sequence similarity 65 member B	101	0.0010654	0.00749117
680	26	16605968	16646598	40630	PDLIM1	best RefSeq	PDZ and LIM domain 1	22	0.00106647	0.00750221
681	15	52656414	52804256	147842	CLPB	best RefSeq	ClpB homolog mitochondrial AAA ATPase chaperonin	39	0.00106878	0.00751324
682	26	27810198	28389391	579193	SORCS1	best RefSeq	sortilin-related VPS10 domain containing receptor 1	282	0.00108028	0.00752427
683	14	18223386	18290305	66919	TBC1D31	best RefSeq	TBC1 domain family member 31	19	0.00108163	0.0075353
684	4	9471570	9574424	102854	ANKIB1	best RefSeq	ankyrin repeat and IBR domain containing 1	16	0.00108313	0.00754634
685	5	72156271	72768413	612142	LARGE	best RefSeq	like-glycosyltransferase	157	0.00109783	0.00755737
686	14	57040170	57216664	176494	PKHD1L1	mRNA	polycystic kidney and hepatic disease 1 (autosomal recessive)-like 1	63	0.00109807	0.0075684
687	15	27245777	27300237	54460	LOC104974205	rnaseq	uncharacterized LOC104974205	18	0.00109975	0.00757943
688	21	50452301	50494715	42414	LOC101905140	rnaseq	uncharacterized LOC101905140	17	0.00111457	0.00759047
689	11	96548188	96772637	224449	PBX3	best RefSeq	pre-B-cell leukemia homeobox 3	30	0.00111549	0.0076015
690	6	31732149	31822668	90519	SMARCAD1	best RefSeq	SWI/SNF-related matrix-associated actin-dependent regulator of chromatin subfamily a containing DEAD/H box 1	16	0.00112976	0.00761253
691	8	104111971	104171787	59816	FKBP15	mRNA	FK506 binding protein 15	19	0.00113097	0.00762357
692	1	82467817	82521151	53334	EHHADH	best RefSeq	enoyl-CoA hydratase/3-hydroxyacyl CoA dehydrogenase	31	0.00113481	0.0076346
693	25	25881415	25987818	106403	XPO6	mRNA	exportin 6	19	0.00113531	0.00764563
694	27	36255859	36393786	137927	ANK1	mRNA	ankyrin 1	26	0.00114346	0.00765666
695	14	33559050	33892590	333540	CPA6	protein	carboxypeptidase A6	78	0.0011467	0.0076677
696	27	13412766	13454690	41924	TRAPPC11	best RefSeq	trafficking protein particle complex 11	15	0.00114977	0.00767873
697	18	18041276	18392364	351088	ZNF423	best RefSeq	zinc finger protein 423	59	0.00117014	0.00768976
698	8	106767389	106856513	89124	LOC104969461	rnaseq	uncharacterized LOC104969461	22	0.00119305	0.00770079
699	9	39407584	39585149	177565	REV3L	best RefSeq	REV3 like DNA directed polymerase zeta catalytic subunit	21	0.00119319	0.00771183
700	9	55111017	55194776	83759	MANEA	best RefSeq	mannosidase endo-alpha	15	0.00119491	0.00772286
701	4	80866403	81642062	775659	SUGCT	best RefSeq	succinyl-CoA:glutarate-CoA transferase	165	0.0011968	0.00773389
702	8	10584374	10631583	47209	NUGGC	mRNA	nuclear GTPase germinal center associated	21	0.00119697	0.00774492
703	21	38622772	38705149	82377	LOC104975386	rnaseq	uncharacterized LOC104975386	22	0.00121745	0.00775596
704	25	8544913	8742623	197710	GRIN2A	mRNA	glutamate receptor ionotropic N-methyl D-aspartate 2A	54	0.00123269	0.00776699
705	10	39909458	40823853	914395	MDGA2	mRNA	MAM domain containing glycosylphosphatidylinositol anchor 2	245	0.00126719	0.00777802
706	26	13918310	14012121	93811	IDE	best RefSeq	insulin-degrading enzyme	24	0.00127389	0.00778906
707	15	34226341	34332243	105902	CLMP	best RefSeq	CXADR-like membrane protein	19	0.00128064	0.00780009
708	19	25849405	25907657	58252	KIAA0753	mRNA	KIAA0753 ortholog	26	0.0012817	0.00781112
709	4	87077523	87295629	218106	PTPRZ1	best RefSeq	protein tyrosine phosphatase receptor type Z1	65	0.00128404	0.00782215
710	3	34835169	34917229	82060	FAM102B	mRNA	family with sequence similarity 102 member B	17	0.00128857	0.00783319
711	1	122231477	122309525	78048	LOC104971013	rnaseq	uncharacterized LOC104971013	20	0.00129163	0.00784422
712	23	48633936	48776698	142762	F13A1	best RefSeq	coagulation factor XIIIa	61	0.00132829	0.00785525
713	24	32919491	33025103	105612	TTC39C	mRNA	tetratricopeptide repeat domain 39C	33	0.00134046	0.00786628
714	18	55266471	55290151	23680	ELSPBP1	best RefSeq	epididymal sperm binding protein 1	16	0.00134193	0.00787732
715	2	23025616	23079579	53963	LOC104969871	rnaseq	uncharacterized LOC104969871	18	0.00134234	0.00788835
716	6	51536098	52011690	475592	PCDH7	best RefSeq	protocadherin 7	118	0.00134391	0.00789938
717	24	30834652	30957913	123261	TAF4B	best RefSeq	TATA-box binding protein associated factor 4b	16	0.00135048	0.00791042
718	22	15934722	16139097	204375	ANO10	best RefSeq	anoctamin 10	33	0.00136874	0.00792145
719	11	30823435	30888017	64582	LHCGR	best RefSeq	luteinizing hormone/choriogonadotropin receptor	19	0.0013731	0.00793248
720	11	39299218	39350626	51408	LOC104973352	rnaseq	uncharacterized LOC104973352	24	0.00137429	0.00794351
721	19	18249106	18317337	68231	RHOT1	best RefSeq	ras homolog family member T1	31	0.0013847	0.00795455
722	7	23062836	23170235	107399	RAD50	best RefSeq	RAD50 homolog double strand break repair protein	27	0.0013901	0.00796558
723	14	18215145	18269327	54182	LOC104974006	mRNA	uncharacterized LOC104974006	15	0.0013941	0.00797661
724	10	10713172	10766039	52867	LOC104973035	rnaseq	uncharacterized LOC104973035	23	0.00139481	0.00798764
725	17	46273766	46354757	80991	SFSWAP	best RefSeq	splicing factor suppressor of white-apricot family	26	0.00141384	0.00799868
726	6	72566776	72678010	111234	CLOCK	best RefSeq	clock circadian regulator	19	0.00142503	0.00800971
727	19	42957891	43023005	65114	STAT5B	best RefSeq	signal transducer and activator of transcription 5B	15	0.00143329	0.00802074
728	14	59769919	59989290	219371	LOC104974093	rnaseq	uncharacterized LOC104974093	55	0.00143672	0.00803177
729	3	55375970	55456926	80956	LOC101903836	protein	tigger transposable element-derived protein 1-like	26	0.00143848	0.00804281
730	19	38024422	38100142	75720	B4GALNT2	mRNA	beta-14-N-acetyl-galactosaminyl transferase 2	18	0.00144255	0.00805384
731	4	95807761	95947108	139347	MKLN1	best RefSeq	muskelin 1	22	0.00144969	0.00806487
732	2	95073234	95117964	44730	LOC101904312	rnaseq	uncharacterized LOC101904312	16	0.00145201	0.0080759
733	10	82720993	82807092	86099	MAP3K9	best RefSeq	mitogen-activated protein kinase kinase kinase 9	23	0.00146046	0.00808694
734	24	56467330	56820192	352862	WDR7	best RefSeq	WD repeat domain 7	100	0.00146991	0.00809797
735	4	51035771	51249562	213791	CFTR	best RefSeq	ATP-binding cassette sub-family C member 7	62	0.00147063	0.008109
736	13	80537053	80612381	75328	ZFP64	best RefSeq	ZFP64 zinc finger protein	21	0.00147639	0.00812003
737	2	4819743	4922470	102727	MYO7B	mRNA	myosin VIIB	25	0.00147702	0.00813107
738	8	60596857	60696427	99570	LOC104972909	rnaseq	olfactory receptor 2S2-like	25	0.00148462	0.0081421
739	6	99311087	99366879	55792	LOC104968925	rnaseq	uncharacterized LOC104968925	24	0.00149565	0.00815313
740	13	6743691	6944236	200545	SPTLC3	mRNA	serine palmitoyltransferase long chain base subunit 3	71	0.00153003	0.00816417
741	6	18334854	18451283	116429	LEF1	best RefSeq	lymphoid enhancer binding factor 1	26	0.00153028	0.0081752
742	8	76389123	76455394	66271	NFX1	best RefSeq	nuclear transcription factor X-box binding 1	17	0.00153899	0.00818623
743	15	14120301	14152020	31719	CCDC82	best RefSeq	coiled-coil domain containing 82	16	0.00154045	0.00819726
744	4	61257979	61319458	61479	KIAA0895	mRNA	KIAA0895 ortholog	15	0.00154669	0.0082083
745	13	40962745	41025285	62540	XRN2	best RefSeq	5'-3' exoribonuclease 2	18	0.00155851	0.00821933
746	23	20596635	20683119	86484	CD2AP	best RefSeq	CD2-associated protein	37	0.00155996	0.00823036
747	8	10583836	10671525	87689	LOC101907891	mRNA	uncharacterized LOC101907891	31	0.00156183	0.0082414
748	25	17123522	17202146	78624	TMC5	mRNA	transmembrane channel like 5	45	0.00157026	0.00825243
749	11	86050742	86128538	77796	LPIN1	best RefSeq	lipin 1	19	0.00158833	0.00826346
750	8	47007811	47145896	138085	TRPM3	mRNA	transient receptor potential cation channel subfamily M member 3	44	0.00160038	0.00827449
751	22	31403236	31520403	117167	LOC104975541	mRNA	uncharacterized LOC104975541	51	0.0016478	0.00828553
752	10	12503788	12622342	118554	DENND4A	best RefSeq	DENN/MADD domain containing 4A	38	0.00165022	0.00829656
753	15	39313978	39352220	38242	LOC104974240	rnaseq	uncharacterized LOC104974240	26	0.00166896	0.00830759
754	15	64112929	64228880	115951	CCDC73	best RefSeq	coiled-coil domain containing 73	23	0.00172342	0.00831862
755	4	44601612	44739000	137388	ARMC10	best RefSeq	armadillo repeat containing 10	23	0.00172418	0.00832966
756	13	32753278	32792502	39224	LOC100847741	mRNA	uncharacterized LOC100847741	17	0.00173712	0.00834069
757	23	11133012	11207491	74479	TBC1D22B	best RefSeq	TBC1 domain family member 22B	21	0.00175463	0.00835172
758	21	8278444	8350087	71643	PGPEP1L	mRNA	pyroglutamyl-peptidase I-like	34	0.00176042	0.00836275
759	29	23489046	23767671	278625	LOC540991	mRNA	protein kinase C-binding protein NELL1	146	0.00177532	0.00837379
760	29	32665690	32727129	61439	FLI1	best RefSeq	Fli-1 proto-oncogene ETS transcription factor	15	0.00178042	0.00838482
761	1	140741647	140863405	121758	BRWD1	best RefSeq	bromodomain and WD repeat domain containing 1	16	0.00178198	0.00839585
762	14	64169784	64308334	138550	UBR5	best RefSeq	ubiquitin protein ligase E3 component n-recognin 5	28	0.00178378	0.00840688
763	16	37593775	37838253	244478	NME7	best RefSeq	NME/NM23 family member 7	59	0.00179013	0.00841792
764	21	3621044	3700443	79399	LOC101907679	mRNA	uncharacterized LOC101907679	15	0.00179226	0.00842895
765	13	65232151	65327796	95645	UQCC	best RefSeq	basic FGF-repressed Zic binding protein	26	0.00179436	0.00843998
766	4	16949069	17143662	194593	GLCCI1	mRNA	glucocorticoid induced 1	65	0.00179535	0.00845101
767	3	82389598	82495213	105615	ITGB3BP	best RefSeq	integrin subunit beta 3 binding protein	17	0.00180624	0.00846205
768	25	29391800	29824281	432481	WBSCR17	best RefSeq	Williams-Beuren syndrome chromosome region 17	155	0.00182025	0.00847308
769	24	42637511	42890712	253201	PIEZO2	mRNA	piezo-type mechanosensitive ion channel component 2	46	0.0018294	0.00848411
770	4	101392808	101556500	163692	CHRM2	best RefSeq	cholinergic receptor muscarinic 2	70	0.0018378	0.00849515
771	6	99721321	99755205	33884	PLAC8	best RefSeq	placenta-specific 8	16	0.00183961	0.00850618
772	3	57750915	57792194	41279	CLCA2	mRNA	chloride channel accessory 2	20	0.00184429	0.00851721
773	15	82699921	82745344	45423	OR9Q2	protein	olfactory receptor family 9 subfamily Q member 2	28	0.00184459	0.00852824
774	27	13745877	13847762	101885	ENPP6	mRNA	ectonucleotide pyrophosphatase/phosphodiesterase 6	23	0.00185614	0.00853928
775	27	12968721	13054785	86064	LOC100848319	rnaseq	uncharacterized LOC100848319	23	0.00185804	0.00855031
776	11	45780700	45896335	115635	NCK2	best RefSeq	NCK adaptor protein 2	28	0.00186311	0.00856134
777	7	33486040	33669307	183267	LOC104969143	rnaseq	uncharacterized LOC104969143	45	0.00186458	0.00857237
778	18	15539825	15608386	68561	NETO2	mRNA	neuropilin and tolloid like 2	19	0.00188465	0.00858341
779	27	20061199	20171759	110560	LOC104976066	mRNA	uncharacterized LOC104976066	31	0.0018861	0.00859444
780	20	38951574	39146316	194742	PRLR	best RefSeq	prolactin receptor	45	0.00191239	0.00860547
781	5	94766786	95029137	262351	PTPRO	mRNA	protein tyrosine phosphatase receptor type O	88	0.00191571	0.0086165
782	15	42970958	43482359	511401	SBF2	best RefSeq	SET binding factor 2	104	0.00193238	0.00862754
783	11	18835006	19044181	209175	CRIM1	best RefSeq	cysteine rich transmembrane BMP regulator 1 (chordin-like)	73	0.0019554	0.00863857
784	26	43067576	43116330	48754	C26H10orf88	mRNA	chromosome 26 open reading frame human C10orf88	18	0.00195936	0.0086496
785	18	18568715	18608195	39480	HEATR3	best RefSeq	HEAT repeat containing 3	19	0.00198197	0.00866063
786	5	81582317	81689647	107330	CCDC91	best RefSeq	coiled-coil domain containing 91	23	0.00198773	0.00867167
787	10	44342323	44615295	272972	FRMD6	best RefSeq	FERM domain containing 6	78	0.00200119	0.0086827
788	2	95777485	95903641	126156	KLF7	best RefSeq	Kruppel-like factor 7 (ubiquitous)	47	0.00201176	0.00869373
789	2	16375608	16477714	102106	LOC104971124	rnaseq	uncharacterized LOC104971124	31	0.00202117	0.00870477
790	3	92913326	92946273	32947	YIPF1	best RefSeq	Yip1 domain family member 1	17	0.00203409	0.0087158
791	21	55398214	55483294	85080	MIS18BP1	best RefSeq	MIS18 binding protein 1	22	0.00204361	0.00872683
792	1	112012182	112455692	443510	KCNAB1	best RefSeq	potassium channel voltage gated subfamily A regulatory beta subunit 1	98	0.00205624	0.00873786
793	2	34487609	34571857	84248	DPP4	best RefSeq	dipeptidyl-peptidase 4	31	0.00206923	0.0087489
794	23	32029122	32339212	310090	LRRC16A	best RefSeq	leucine rich repeat containing 16A	194	0.00207314	0.00875993
795	17	14625985	14754076	128091	GAB1	best RefSeq	GRB2 associated binding protein 1	35	0.00208383	0.00877096
796	3	80775557	80915026	139469	JAK1	best RefSeq	Janus kinase 1	29	0.00208497	0.008782
797	19	45796740	45846683	49943	LOC614269	mRNA	leucine-rich repeat-containing protein 37A3	19	0.00208598	0.00879303
798	14	18368119	18552267	184148	ZHX2	best RefSeq	zinc fingers and homeoboxes 2	26	0.00209833	0.00880406
799	2	347035	631177	284142	OCA2	mRNA	OCA2 melanosomal transmembrane protein	46	0.002112	0.00881509
800	16	39319517	39421188	101671	MROH9	protein	maestro heat like repeat family member 9	28	0.00211584	0.00882613
801	12	53308741	53408050	99309	EDNRB	best RefSeq	endothelin receptor type B	23	0.00212978	0.00883716
802	15	58871641	58977039	105398	LGR4	best RefSeq	leucine-rich repeat containing G protein-coupled receptor 4	44	0.00213629	0.00884819
803	14	83360211	83498660	138449	ENPP2	best RefSeq	ectonucleotide pyrophosphatase/phosphodiesterase 2	30	0.00213918	0.00885922
804	9	28880092	29001337	121245	PKIB	best RefSeq	protein kinase (cAMP-dependent catalytic) inhibitor beta	36	0.00214111	0.00887026
805	20	7603233	7740417	137184	ARHGEF28	best RefSeq	Rho guanine nucleotide exchange factor 28	61	0.00214946	0.00888129
806	25	33879319	33916709	37390	LOC101907142	rnaseq	uncharacterized LOC101907142	15	0.00215695	0.00889232
807	1	138448176	138490732	42556	LOC104971056	protein	potassium voltage-gated channel subfamily H member 8-like	22	0.00215899	0.00890335
808	3	10030508	10145691	115183	LOC790098	rnaseq	uncharacterized LOC790098	39	0.0021643	0.00891439
809	27	34707826	34774859	67033	IDO2	mRNA	indoleamine 23-dioxygenase 2	19	0.00216947	0.00892542
810	1	43756936	44045927	288991	FILIP1L	mRNA	filamin A interacting protein 1-like	59	0.00217117	0.00893645
811	5	14748146	14971930	223784	LRRIQ1	best RefSeq	leucine-rich repeats and IQ motif containing 1	67	0.00217488	0.00894748
812	11	5754349	5777419	23070	PTPN13	best RefSeq	tyrosine-protein phosphatase non-receptor type 13	15	0.0021899	0.00895852
813	3	1726506	1779669	53163	GPA33	best RefSeq	glycoprotein A33	19	0.00219847	0.00896955
814	22	2807563	2979170	171607	ZCWPW2	mRNA	zinc finger CW type with PWWP domain 2	20	0.0022016	0.00898058
815	16	66160136	66441866	281730	RGL1	best RefSeq	ral guanine nucleotide dissociation stimulator-like 1	96	0.00222113	0.00899161
816	1	153054845	153164721	109876	LOC100847346	mRNA	uncharacterized LOC100847346	23	0.00222538	0.00900265
817	27	36530208	36636555	106347	KAT6A	mRNA	K(lysine) acetyltransferase 6A	26	0.00224602	0.00901368
818	8	77514020	77609180	95160	RASEF	best RefSeq	RAS and EF-hand domain containing	33	0.00225	0.00902471
819	3	29849955	30118377	268422	MAGI3	best RefSeq	membrane associated guanylate kinase WW and PDZ domain containing 3	59	0.00225276	0.00903575
820	2	6395004	6511214	116210	PMS1	best RefSeq	PMS1 homolog 1 mismatch repair system component	26	0.00226451	0.00904678
821	2	58844519	58974332	129813	LOC101906641	rnaseq	uncharacterized LOC101906641	19	0.00227094	0.00905781
822	22	37100266	37444588	344322	PRICKLE2	mRNA	prickle planar cell polarity protein 2	80	0.00227144	0.00906884
823	10	81191938	81285133	93195	DCAF5	mRNA	DDB1 and CUL4 associated factor 5	21	0.00227271	0.00907988
824	4	93800786	93881376	80590	LOC101902674	rnaseq	uncharacterized LOC101902674	16	0.00227314	0.00909091
825	10	50868414	50931500	63086	FAM81A	mRNA	family with sequence similarity 81 member A	25	0.00227559	0.00910194
826	19	11123337	11169443	46106	LOC101907104	mRNA	uncharacterized LOC101907104	15	0.00229733	0.00911297
827	11	19815845	19846493	30648	QPCT	best RefSeq	glutaminyl-peptide cyclotransferase	16	0.00229978	0.00912401
828	11	7229166	7285514	56348	SLC9A4	mRNA	solute carrier family 9 subfamily A (NHE4 cation proton antiporter 4) member 4	21	0.00230196	0.00913504
829	20	26114862	26293904	179042	ITGA1	mRNA	integrin subunit alpha 1	46	0.00230202	0.00914607
830	15	43509669	43653670	144001	SWAP70	best RefSeq	SWAP switching B-cell complex 70kDa subunit	42	0.00230705	0.00915711
831	22	495506	677104	181598	VOPP1	best RefSeq	vesicular overexpressed in cancer prosurvival protein 1	47	0.00231426	0.00916814
832	4	7844074	8440697	596623	CDK14	best RefSeq	cyclin-dependent kinase 14	233	0.00232818	0.00917917
833	5	89020733	89077024	56291	GYS2	best RefSeq	glycogen synthase 2	23	0.00233719	0.0091902
834	18	43087315	43158632	71317	DPY19L3	mRNA	dpy-19 like 3 (C. elegans)	22	0.00234597	0.00920124
835	23	5381560	5477796	96236	FAM83B	best RefSeq	family with sequence similarity 83 member B	57	0.00235079	0.00921227
836	16	64095714	64434237	338523	CACNA1E	best RefSeq	calcium channel voltage-dependent R type alpha 1E subunit	113	0.00236017	0.0092233
837	8	95404117	95571210	167093	LOC104972939	rnaseq	uncharacterized LOC104972939	53	0.0023696	0.00923433
838	2	1793432	1834588	41156	FAM168B	best RefSeq	family with sequence similarity 168 member B	19	0.00237933	0.00924537
839	28	26985498	27081680	96182	ADAMTS14	best RefSeq	ADAM metallopeptidase with thrombospondin type 1 motif 14	25	0.00238243	0.0092564
840	26	8486039	8586990	100951	A1CF	mRNA	APOBEC1 complementation factor	43	0.00240205	0.00926743
841	29	36681445	36781535	100090	PRDM10	best RefSeq	PR domain containing 10	39	0.00240845	0.00927846
842	9	69158732	69262979	104247	L3MBTL3	best RefSeq	l(3)mbt-like 3 (Drosophila)	32	0.00246786	0.0092895
843	4	28836391	28931700	95309	MACC1	protein	metastasis associated in colon cancer 1	17	0.00250572	0.00930053
844	7	1452962	1504299	51337	MAML1	protein	mastermind like transcriptional coactivator 1	17	0.00250924	0.00931156
845	11	70654405	70733268	78863	CLIP4	best RefSeq	CAP-Gly domain containing linker protein family member 4	20	0.00251535	0.00932259
846	19	28679569	28801211	121642	MYH10	best RefSeq	myosin heavy chain 10 non-muscle	25	0.002536	0.00933363
847	27	38028400	38090237	61837	SH2D4A	mRNA	SH2 domain containing 4A	15	0.00253912	0.00934466
848	1	158080289	158322039	241750	KCNH8	rnaseq	potassium channel voltage gated eag related subfamily H member 8	81	0.00257028	0.00935569
849	20	4005622	4109842	104220	SH3PXD2B	mRNA	SH3 and PX domains 2B	21	0.00257551	0.00936673
850	2	30704489	30875635	171146	CSRNP3	best RefSeq	cysteine-serine-rich nuclear protein 3	57	0.00259164	0.00937776
851	11	97780157	97975506	195349	RALGPS1	best RefSeq	Ral GEF with PH domain and SH3 binding motif 1	26	0.00259259	0.00938879
852	4	51781844	51836823	54979	CAPZA2	best RefSeq	capping protein (actin filament) muscle Z-line alpha 2	15	0.00259959	0.00939982
853	23	35789153	36234886	445733	LOC100847951	mRNA	uncharacterized LOC100847951	217	0.00260424	0.00941086
854	9	32520992	32617705	96713	MCM9	mRNA	minichromosome maintenance 9 homologous recombination repair factor	26	0.0026212	0.00942189
855	19	19994854	20086513	91659	LYRM9	best RefSeq	LYR motif containing 9	32	0.00263084	0.00943292
856	5	56410214	56522686	112472	R3HDM2	best RefSeq	R3H domain containing 2	25	0.00263678	0.00944395
857	15	76598344	76666837	68493	LOC104974325	mRNA	uncharacterized LOC104974325	28	0.00268649	0.00945499
858	9	39047795	39260856	213061	FYN	best RefSeq	FYN proto-oncogene Src family tyrosine kinase	64	0.00270877	0.00946602
859	4	44061013	44149472	88459	GSAP	best RefSeq	gamma-secretase activating protein	20	0.00270981	0.00947705
860	22	56218286	56374805	156519	VGLL4	best RefSeq	vestigial like family member 4	43	0.00272262	0.00948809
861	27	30421258	31081786	660528	UNC5D	best RefSeq	unc-5 netrin receptor D	300	0.00272713	0.00949912
862	5	85480247	85598000	117753	BCAT1	best RefSeq	branched chain amino-acid transaminase 1 cytosolic	44	0.00274211	0.00951015
863	1	141459732	141531672	71940	PCP4	best RefSeq	Purkinje cell protein 4	19	0.00274237	0.00952118
864	2	63113205	63511631	398426	MGAT5	best RefSeq	mannosyl (alpha-16-)-glycoprotein beta-16-N-acetyl-glucosaminyltransferase	85	0.00275086	0.00953222
865	23	10267717	10311150	43433	LOC101902220	rnaseq	uncharacterized LOC101902220	21	0.00277297	0.00954325
866	14	76022898	76066405	43507	DECR1	best RefSeq	24-dienoyl-CoA reductase 1 mitochondrial	17	0.00284885	0.00955428
867	6	13381581	13475398	93817	LOC539238	mRNA	ankyrin-2	37	0.00289811	0.00956531
868	8	40091846	40210640	118794	SPATA6L	best RefSeq	spermatogenesis associated 6 like	26	0.00291074	0.00957635
869	3	1058246	1130257	72011	RCSD1	best RefSeq	RCSD domain containing 1	22	0.00293521	0.00958738
870	26	12913533	13040864	127331	LOC104975947	rnaseq	uncharacterized LOC104975947	50	0.00294074	0.00959841
871	2	92062678	92166562	103884	RAPH1	mRNA	Ras association (RalGDS/AF-6) and pleckstrin homology domains 1	25	0.00294358	0.00960944
872	17	11479916	11753802	273886	TTC29	best RefSeq	tetratricopeptide repeat domain 29	72	0.00295076	0.00962048
873	13	21403315	21444300	40985	LOC104973732	rnaseq	uncharacterized LOC104973732	15	0.00297073	0.00963151
874	22	13894729	15026333	1131604	ULK4	mRNA	unc-51 like kinase 4	269	0.00300167	0.00964254
875	10	83105921	83626268	520347	SIPA1L1	mRNA	signal-induced proliferation-associated 1 like 1	165	0.0030306	0.00965357
876	7	3734814	3838843	104029	GATAD2A	best RefSeq	GATA zinc finger domain containing 2A	19	0.00303564	0.00966461
877	23	19162790	19333272	170482	CLIC5	best RefSeq	chloride intracellular channel 5	83	0.00303848	0.00967564
878	2	18056166	18330824	274658	TTN	mRNA	titin	188	0.0030553	0.00968667
879	3	1656684	1723930	67246	DUSP27	best RefSeq	dual specificity phosphatase 27 (putative)	29	0.00305798	0.0096977
880	6	58486550	58565111	78561	C6H4orf19	best RefSeq	chromosome 6 open reading frame human C4orf19	22	0.00306423	0.00970874
881	17	44599717	44665899	66182	GUCY1A3	best RefSeq	guanylate cyclase 1 soluble alpha 3	24	0.00307158	0.00971977
882	4	25785292	25835397	50105	AHR	best RefSeq	aryl hydrocarbon receptor	21	0.00310391	0.0097308
883	18	39571656	39629620	57964	TAT	best RefSeq	tyrosine aminotransferase	16	0.00318036	0.00974184
884	21	58451283	58541467	90184	BTBD7	mRNA	BTB (POZ) domain containing 7	33	0.00319494	0.00975287
885	2	119340636	119443045	102409	CAB39	best RefSeq	calcium binding protein 39	38	0.00319775	0.0097639
886	18	49601407	49643440	42033	LEUTX	mRNA	leucine twenty homeobox	19	0.00320048	0.00977493
887	17	9053528	9335353	281825	LOC104974568	rnaseq	uncharacterized LOC104974568	119	0.0032331	0.00978597
888	9	15058058	15102252	44194	TMEM30A	best RefSeq	transmembrane protein 30A	16	0.00324093	0.009797
889	28	6242566	6301542	58976	LOC616014	mRNA	mitogen-activated protein kinase kinase kinase MLK4	23	0.0032479	0.00980803
890	24	8406046	8692964	286918	CCDC102B	protein	coiled-coil domain containing 102B	109	0.00325394	0.00981906
891	8	38931047	39039536	108489	KIAA2026	mRNA	KIAA2026 ortholog	15	0.0032547	0.0098301
892	8	75908123	75977485	69362	EPHX2	best RefSeq	epoxide hydrolase 2	19	0.003257	0.00984113
893	6	43730500	43863281	132781	GBA3	best RefSeq	glucosidase beta acid 3 (cytosolic)	40	0.00325988	0.00985216
894	22	22111745	22198153	86408	LOC104975546	rnaseq	uncharacterized LOC104975546	21	0.00326178	0.00986319
895	1	58384081	58466947	82866	BOC	best RefSeq	BOC cell adhesion associated oncogene regulated	17	0.00326843	0.00987423
896	3	6228349	6426532	198183	RGS5	best RefSeq	regulator of G-protein signaling 5	80	0.00330812	0.00988526
897	23	25066105	25087445	21340	GCM1	best RefSeq	glial cells missing homolog 1 (Drosophila)	17	0.00331808	0.00989629
898	19	19254351	19304878	50527	LOC101903107	rnaseq	uncharacterized LOC101903107	25	0.00334533	0.00990733
899	4	101798551	101839029	40478	LOC104972241	rnaseq	uncharacterized LOC104972241	16	0.00335228	0.00991836
900	8	66382783	66574167	191384	CNTNAP3	best RefSeq	contactin associated protein-like 3	56	0.00337275	0.00992939
901	23	19435241	19714193	278952	RCAN2	mRNA	regulator of calcineurin 2	132	0.00337911	0.00994042
902	12	30503547	30562485	58938	KATNAL1	best RefSeq	katanin p60 subunit A-like 1	25	0.00338686	0.00995146
903	17	4965794	5018974	53180	TMEM154	mRNA	transmembrane protein 154	15	0.00339119	0.00996249
904	6	57068266	57266996	198730	ARAP2	mRNA	ArfGAP with RhoGAP domain ankyrin repeat and PH domain 2	57	0.00340957	0.00997352
905	9	32757875	32905015	147140	CEP85L	mRNA	centrosomal protein 85kDa-like	40	0.00341416	0.00998455
906	9	42153688	42350698	197010	LACE1	best RefSeq	lactation elevated 1	27	0.00341754	0.00999559
907	5	8136798	8231399	94601	LOC104972332	rnaseq	uncharacterized LOC104972332	23	0.00342909	0.0100066
908	3	35428034	35862958	434924	VAV3	mRNA	vav guanine nucleotide exchange factor 3	153	0.00343231	0.0100177
909	2	91280847	91468320	187473	BMPR2	mRNA	bone morphogenetic protein receptor type II	33	0.00343822	0.0100287
910	19	21691752	21790841	99089	EFCAB5	protein	EF-hand calcium binding domain 5	29	0.00344043	0.0100397
911	5	70219162	70395056	175894	RFX4	best RefSeq	regulatory factor X4	24	0.0034441	0.0100508
912	8	24487108	24779293	292185	SLC24A2	best RefSeq	solute carrier family 24 (sodium/potassium/calcium exchanger) member 2	85	0.00346663	0.0100618
913	29	29374371	29397120	22749	STT3A	best RefSeq	STT3A subunit of the oligosaccharyltransferase complex (catalytic)	19	0.00346694	0.0100728
914	4	107068900	107266104	197204	KEL	mRNA	Kell blood group metallo-endopeptidase	85	0.00349315	0.0100838
915	1	128226487	128288233	61746	LOC104968752	mRNA	uncharacterized LOC104968752	22	0.00349408	0.0100949
916	5	85310367	85420403	110036	LRMP	mRNA	lymphoid-restricted membrane protein	32	0.00350092	0.0101059
917	5	84421303	84910880	489577	LMNTD1	mRNA	lamin tail domain containing 1	153	0.00351439	0.0101169
918	4	53756375	53854749	98374	MDFIC	best RefSeq	MyoD family inhibitor domain containing	31	0.00355663	0.010128
919	1	23926999	24001982	74983	LOC100848488	mRNA	roundabout homolog 2-like	36	0.00355884	0.010139
920	4	91470676	92326856	856180	GRM8	best RefSeq	glutamate receptor metabotropic 8	289	0.00356717	0.01015
921	18	6197526	6275598	78072	LOC104974731	rnaseq	uncharacterized LOC104974731	15	0.00356878	0.0101611
922	4	31738811	31874673	135862	FAM126A	mRNA	family with sequence similarity 126 member A	22	0.00358175	0.0101721
923	14	78599363	78699730	100367	WWP1	best RefSeq	WW domain containing E3 ubiquitin protein ligase 1	25	0.00359111	0.0101831
924	11	49507024	49715652	208628	TCF7L1	mRNA	transcription factor 7-like 1 (T-cell specific HMG-box)	43	0.0036696	0.0101942
925	9	97917318	98015994	98676	SLC22A3	mRNA	solute carrier family 22 (organic cation transporter) member 3	16	0.0036954	0.0102052
926	28	27384448	27419450	35002	LOC101904234	mRNA	uncharacterized LOC101904234	17	0.00372956	0.0102162
927	4	115880518	115958617	78099	ACTR3B	mRNA	ARP3 actin-related protein 3 homolog B (yeast)	27	0.00374318	0.0102273
928	12	28768138	29098681	330543	FRY	best RefSeq	FRY microtubule binding protein	77	0.0037657	0.0102383
929	5	82972061	83055263	83202	STK38L	best RefSeq	serine/threonine kinase 38 like	44	0.00379573	0.0102493
930	20	14808115	14941234	133119	RGS7BP	best RefSeq	regulator of G-protein signaling 7 binding protein	36	0.00379922	0.0102604
931	23	39645208	39781557	136349	CAP2	best RefSeq	CAP adenylate cyclase-associated protein 2 (yeast)	58	0.00380124	0.0102714
932	13	73152980	73258596	105616	LOC101907400	rnaseq	TOX high mobility group box family member 2-like	23	0.00380282	0.0102824
933	13	48266170	48395280	129110	C13H20orf196	best RefSeq	chromosome 13 open reading frame human C20orf196	34	0.00380774	0.0102935
934	13	78194165	78304515	110350	KCNB1	best RefSeq	potassium channel voltage gated Shab related subfamily B member 1	20	0.00381232	0.0103045
935	24	54728285	54786488	58203	CCDC68	mRNA	coiled-coil domain containing 68	27	0.00382276	0.0103155
936	10	81957645	82103777	146132	SMOC1	best RefSeq	SPARC related modular calcium binding 1	28	0.0038419	0.0103266
937	23	51893053	52016062	123009	EXOC2	best RefSeq	exocyst complex component 2	23	0.00384741	0.0103376
938	13	20317010	20583978	266968	LOC616662	mRNA	uncharacterized protein C10orf68	27	0.00386144	0.0103486
939	4	11840462	11911802	71340	SGCE	best RefSeq	sarcoglycan epsilon	21	0.00387037	0.0103597
940	2	17626648	17731390	104742	SESTD1	best RefSeq	SEC14 and spectrin domain containing 1	32	0.0039169	0.0103707
941	10	59227895	59282939	55044	CYP19A1	best RefSeq	cytochrome P450 family 19 subfamily A polypeptide 1	16	0.0039226	0.0103817
942	9	32092868	32265123	172255	MAN1A1	mRNA	mannosidase alpha class 1A member 1	55	0.00395457	0.0103928
943	8	26938856	27274870	336014	CNTLN	best RefSeq	centlein	76	0.00397139	0.0104038
944	1	155094295	155301692	207397	RFTN1	mRNA	raftlin lipid raft linker 1	45	0.00397762	0.0104148
945	1	57350259	57506493	156234	SLC9C1	protein	solute carrier family 9 subfamily C (Na+-transporting carboxylic acid decarboxylase) member 1	40	0.00397771	0.0104259
946	9	29735428	29867842	132414	LOC101905771	mRNA	uncharacterized LOC101905771	46	0.0039835	0.0104369
947	23	13384415	13613360	228945	LOC100139627	mRNA	kinesin-like protein KIF6	65	0.00399051	0.0104479
948	3	51660819	51870036	209217	TGFBR3	mRNA	transforming growth factor beta receptor III	61	0.0039997	0.010459
949	6	46790208	46881531	91323	SEL1L3	best RefSeq	SEL1L family member 3	35	0.00401083	0.01047
950	16	77922697	77988326	65629	ASPM	best RefSeq	abnormal spindle microtubule assembly	28	0.00404353	0.010481
951	10	15394027	15540045	146018	CORO2B	mRNA	coronin 2B	36	0.00408236	0.0104921
952	26	10409558	10450520	40962	LIPK	best RefSeq	lipase family member K	15	0.00408722	0.0105031
953	11	30502088	30558777	56689	FOXN2	mRNA	forkhead box N2	17	0.00408879	0.0105141
954	2	44545962	44755254	209292	NEB	mRNA	nebulin	77	0.00412229	0.0105252
955	3	94048641	94111172	62531	ZYG11A	best RefSeq	zyg-11 family member A cell cycle regulator	22	0.00413616	0.0105362
956	13	18758240	19339256	581016	PARD3	mRNA	par-3 family cell polarity regulator	160	0.0041612	0.0105472
957	10	62863667	62920660	56993	SEMA6D	best RefSeq	semaphorin 6D	24	0.00416752	0.0105583
958	21	17274859	17468510	193651	LOC100300175	mRNA	cytosolic carboxypeptidase 4	68	0.00418139	0.0105693
959	5	91030822	91290420	259598	PLEKHA5	mRNA	pleckstrin homology domain containing A5	57	0.00418489	0.0105803
960	7	42025983	42075994	50011	NLRP3	best RefSeq	NLR family pyrin domain containing 3	16	0.00421266	0.0105913
961	28	14171920	14419117	247197	BICC1	mRNA	BicC family RNA binding protein 1	83	0.00423134	0.0106024
962	10	16009396	16119075	109679	GLCE	best RefSeq	glucuronic acid epimerase	27	0.00423956	0.0106134
963	8	20313502	20454946	141444	ELAVL2	mRNA	ELAV like neuron-specific RNA binding protein 2	42	0.00426628	0.0106244
964	26	37394996	37569021	174025	HSPA12A	mRNA	heat shock protein family A (Hsp70) member 12A	42	0.00431833	0.0106355
965	1	72935261	73106313	171052	XXYLT1	best RefSeq	xyloside xylosyltransferase 1	32	0.00431897	0.0106465
966	1	97664615	97696827	32212	LOC104970964	rnaseq	uncharacterized LOC104970964	15	0.00432796	0.0106575
967	5	77603357	77833120	229763	FGD4	mRNA	FYVE RhoGEF and PH domain containing 4	42	0.00433331	0.0106686
968	5	6776943	7678522	901579	NAV3	best RefSeq	neuron navigator 3	329	0.00434729	0.0106796
969	8	103820168	103902360	82192	SLC46A2	best RefSeq	solute carrier family 46 member 2	21	0.00437114	0.0106906
970	12	78507683	78546608	38925	RAP2A	best RefSeq	RAP2A member of RAS oncogene family	16	0.00438325	0.0107017
971	4	14364655	14452243	87588	SDHAF3	best RefSeq	succinate dehydrogenase complex assembly factor 3	27	0.00438425	0.0107127
972	14	56868820	56998126	129306	SYBU	best RefSeq	Golgi-localized protein	30	0.00439438	0.0107237
973	12	16082317	16183987	101670	ZC3H13	mRNA	zinc finger CCCH-type containing 13	21	0.00447823	0.0107348
974	3	45563732	46487165	923433	DPYD	best RefSeq	dihydropyrimidine dehydrogenase	244	0.00450539	0.0107458
975	12	60151985	60292023	140038	LOC104973614	rnaseq	uncharacterized LOC104973614	19	0.00451508	0.0107568
976	8	78438739	78531663	92924	KIF27	best RefSeq	kinesin family member 27	19	0.0045222	0.0107679
977	29	6599067	7240213	641146	GRM5	protein	glutamate receptor metabotropic 5	215	0.00453689	0.0107789
978	26	35860597	36677244	816647	ATRNL1	mRNA	attractin like 1	273	0.00455063	0.0107899
979	6	37004440	37117119	112679	LOC104972722	rnaseq	uncharacterized LOC104972722	25	0.00456117	0.010801
980	7	18763107	18834731	71624	LOC508459	mRNA	adhesion G protein-coupled receptor E1	19	0.00460129	0.010812
981	16	37966595	38046091	79496	F5	best RefSeq	coagulation factor V	30	0.00460383	0.010823
982	28	43203815	43384203	180388	ARHGAP22	mRNA	Rho GTPase activating protein 22	39	0.00462601	0.0108341
983	2	38629892	38713950	84058	CYTIP	best RefSeq	cytohesin 1 interacting protein	29	0.00463298	0.0108451
984	20	15074411	15359798	285387	RNF180	best RefSeq	ring finger protein 180	52	0.00466457	0.0108561
985	9	15879242	15907473	28231	LOC104972964	rnaseq	uncharacterized LOC104972964	16	0.00470631	0.0108672
986	2	41791615	42444646	653031	GALNT13	best RefSeq	polypeptide N-acetylgalactosaminyltransferase 13	150	0.00472605	0.0108782
987	18	39725311	39736205	10894	ZNF19	best RefSeq	zinc finger protein 19	15	0.00476186	0.0108892
988	24	48692419	49017338	324919	CTIF	mRNA	CBP80/20-dependent translation initiation factor	47	0.00476819	0.0109003
989	10	37135499	37285344	149845	MGA	best RefSeq	MGA MAX dimerization protein	22	0.00477289	0.0109113
990	10	45717233	45872762	155529	CSNK1G1	best RefSeq	casein kinase 1 gamma 1	21	0.00478959	0.0109223
991	1	56282946	56445201	162255	PVRL3	mRNA	poliovirus receptor-related 3	22	0.00479306	0.0109334
992	5	12290944	12714498	423554	TMTC2	mRNA	transmembrane and tetratricopeptide repeat containing 2	141	0.00481628	0.0109444
993	11	64770022	64915681	145659	MEIS1	best RefSeq	Meis homeobox 1	37	0.00486889	0.0109554
994	8	9496792	9692080	195288	HMBOX1	best RefSeq	homeobox containing 1	46	0.00487249	0.0109665
995	13	39764799	39872398	107599	RIN2	best RefSeq	Ras and Rab interactor 2	19	0.00489569	0.0109775
996	2	36201683	36350763	149080	ITGB6	best RefSeq	integrin subunit beta 6	49	0.00491377	0.0109885
997	4	60257527	60838995	581468	ELMO1	best RefSeq	engulfment and cell motility 1	187	0.00491596	0.0109996
998	22	40088454	40361008	272554	LOC100847295	mRNA	receptor-type tyrosine-protein phosphatase gamma-like	122	0.00493895	0.0110106
999	10	78906232	79443196	536964	GPHN	mRNA	gephyrin	68	0.0050168	0.0110216
1000	20	56023288	56127970	104682	LOC100849043	mRNA	uncharacterized LOC100849043	22	0.00503926	0.0110327
1001	14	9296197	9508938	212741	TG	best RefSeq	thyroglobulin	33	0.00504441	0.0110437
1002	20	42060831	42183662	122831	DROSHA	mRNA	drosha ribonuclease III	44	0.0050628	0.0110547
1003	26	15732453	15851777	119324	TBC1D12	best RefSeq	TBC1 domain family member 12	24	0.00520976	0.0110658
1004	3	20524052	20603698	79646	LOC100847236	mRNA	uncharacterized LOC100847236	17	0.00521753	0.0110768
1005	8	9692513	9819884	127371	INTS9	best RefSeq	integrator complex subunit 9	28	0.00521955	0.0110878
1006	24	33687288	33792573	105285	CABLES1	mRNA	Cdk5 and Abl enzyme substrate 1	17	0.00524494	0.0110989
1007	20	35018908	35079162	60254	DAB2	best RefSeq	Dab mitogen-responsive phosphoprotein homolog 2 (Drosophila)	24	0.00524906	0.0111099
1008	4	65207475	65285755	78280	LOC616862	protein	coiled-coil domain-containing protein 129	20	0.0052618	0.0111209
1009	3	95123424	95288435	165011	OSBPL9	best RefSeq	oxysterol binding protein like 9	29	0.00526661	0.011132
1010	6	61894617	61937761	43144	LOC101902442	rnaseq	uncharacterized LOC101902442	17	0.00526664	0.011143
1011	4	86039500	86112345	72845	TSPAN12	best RefSeq	tetraspanin 12	18	0.00527166	0.011154
1012	9	90493538	90712153	218615	SYNE1	mRNA	spectrin repeat containing nuclear envelope 1	70	0.00529953	0.011165
1013	17	47028023	47202829	174806	ADGRD1	best RefSeq	adhesion G protein-coupled receptor D1	36	0.00530471	0.0111761
1014	10	2876406	3374777	498371	KCNN2	best RefSeq	potassium channel calcium activated intermediate/small conductance subfamily N alpha member 2	178	0.00532525	0.0111871
1015	23	44575977	44624350	48373	LOC101906164	rnaseq	uncharacterized LOC101906164	21	0.0053412	0.0111981
1016	10	9500428	9783026	282598	LHFPL2	best RefSeq	lipoma HMGIC fusion partner-like 2	99	0.00535996	0.0112092
1017	23	41076275	41165361	89086	DTNBP1	best RefSeq	dystrobrevin binding protein 1	25	0.00536472	0.0112202
1018	4	79916943	79995029	78086	LOC104972159	rnaseq	uncharacterized LOC104972159	18	0.00536578	0.0112312
1019	4	94467616	94565768	98152	UBE2H	best RefSeq	ubiquitin conjugating enzyme E2H	32	0.00537532	0.0112423
1020	14	16666333	16719664	53331	KIAA0196	mRNA	KIAA0196 ortholog	17	0.00537598	0.0112533
1021	2	122723225	122783830	60605	FABP3	best RefSeq	fatty acid binding protein 3	16	0.00538268	0.0112643
1022	12	17973724	18015674	41950	MED4	best RefSeq	mediator complex subunit 4	18	0.00542478	0.0112754
1023	10	87288493	87566538	278045	CAMK4	mRNA	calcium/calmodulin-dependent protein kinase IV	49	0.0054664	0.0112864
1024	2	53065403	53764906	699503	ARHGAP15	best RefSeq	Rho GTPase activating protein 15	216	0.00548712	0.0112974
1025	3	78269632	78355810	86178	IL12RB2	best RefSeq	interleukin 12 receptor subunit beta 2	17	0.00552208	0.0113085
1026	26	19126371	19198323	71952	R3HCC1L	mRNA	R3H domain and coiled-coil containing 1 like	29	0.00554717	0.0113195
1027	25	37712490	37803947	91457	SMURF1	mRNA	SMAD specific E3 ubiquitin protein ligase 1	32	0.00555027	0.0113305
1028	16	73364410	73448064	83654	INTS7	best RefSeq	integrator complex subunit 7	28	0.00556011	0.0113416
1029	10	41261593	41331568	69975	LOC104973133	rnaseq	uncharacterized LOC104973133	18	0.00558719	0.0113526
1030	25	3233104	3344623	111519	ADCY9	best RefSeq	adenylate cyclase 9	21	0.0056078	0.0113636
1031	2	125877772	125972972	95200	EYA3	best RefSeq	EYA transcriptional coactivator and phosphatase 3	21	0.00560792	0.0113747
1032	24	34811560	34901981	90421	MIB1	best RefSeq	mindbomb E3 ubiquitin protein ligase 1	24	0.00562768	0.0113857
1033	2	114326340	114596563	270223	NYAP2	mRNA	neuronal tyrosine-phosphorylated phosphoinositide-3-kinase adaptor 2	73	0.00563436	0.0113967
1034	20	22358697	22435963	77266	MAP3K1	best RefSeq	mitogen-activated protein kinase kinase kinase 1 E3 ubiquitin protein ligase	19	0.00569138	0.0114078
1035	16	80079142	80357240	278098	LOC101904123	mRNA	uncharacterized LOC101904123	100	0.00571638	0.0114188
1036	22	440844	495353	54509	LOC104975466	rnaseq	uncharacterized LOC104975466	18	0.00573667	0.0114298
1037	5	88099588	88191003	91415	C2CD5	best RefSeq	C2 calcium-dependent domain containing 5	32	0.00574337	0.0114409
1038	2	130498486	130638771	140285	EPHB2	best RefSeq	EPH receptor B2	17	0.00576331	0.0114519
1039	22	887853	1107741	219888	EGFR	mRNA	epidermal growth factor receptor	56	0.00576546	0.0114629
1040	6	69952426	70027020	74594	USP46	best RefSeq	ubiquitin specific peptidase 46	18	0.00578977	0.011474
1041	3	49136317	49225714	89397	ABCD3	best RefSeq	ATP binding cassette subfamily D member 3	21	0.00580153	0.011485
1042	26	42250849	42485654	234805	TACC2	mRNA	transforming acidic coiled-coil containing protein 2	59	0.0058091	0.011496
1043	12	31027146	31412543	385397	MTUS2	mRNA	microtubule associated tumor suppressor candidate 2	95	0.00583158	0.0115071
1044	2	114751741	114854992	103251	LOC104969998	rnaseq	uncharacterized LOC104969998	30	0.00583262	0.0115181
1045	9	66223876	66371534	147658	MRAP2	best RefSeq	melanocortin 2 receptor accessory protein 2	41	0.00587107	0.0115291
1046	2	58582461	58712391	129930	NXPH2	best RefSeq	neurexophilin 2	44	0.00590418	0.0115402
1047	24	30682951	30788165	105214	KCTD1	best RefSeq	potassium channel tetramerization domain containing 1	25	0.00593814	0.0115512
1048	24	7684877	8100543	415666	DOK6	mRNA	docking protein 6	105	0.00593907	0.0115622
1049	2	39260501	39361506	101005	ACVR1	best RefSeq	activin A receptor type I	52	0.00594158	0.0115733
1050	28	24745684	24834417	88733	MYPN	mRNA	myopalladin	35	0.00594627	0.0115843
1051	10	58656350	58711817	55467	TMOD2	best RefSeq	tropomodulin 2	15	0.00596182	0.0115953
1052	5	35656577	36042702	386125	NELL2	best RefSeq	neural EGFL like 2	70	0.00597523	0.0116064
1053	26	33184573	33234958	50385	ACSL5	best RefSeq	acyl-CoA synthetase long-chain family member 5	17	0.00605163	0.0116174
1054	1	45521680	45828654	306974	ABI3BP	mRNA	ABI family member 3 binding protein	96	0.0060631	0.0116284
1055	11	23515120	23733136	218016	LOC104973317	rnaseq	uncharacterized LOC104973317	77	0.00607916	0.0116395
1056	17	30321955	30413970	92015	INTU	best RefSeq	inturned planar cell polarity protein	27	0.00608147	0.0116505
1057	11	36657062	36862409	205347	ACYP2	best RefSeq	acylphosphatase 2 muscle type	70	0.0060844	0.0116615
1058	26	46272858	46519248	246390	C26H10orf90	mRNA	chromosome 26 open reading frame human C10orf90	90	0.00610552	0.0116726
1059	24	25913549	25964725	51176	DSG2	best RefSeq	desmoglein 2	17	0.00611513	0.0116836
1060	15	74331982	74459007	127025	TTC17	best RefSeq	tetratricopeptide repeat domain 17	24	0.00612373	0.0116946
1061	20	16570738	16697923	127185	LOC104975228	mRNA	uncharacterized LOC104975228	34	0.00616292	0.0117056
1062	28	14904456	14999869	95413	PHYHIPL	best RefSeq	phytanoyl-CoA 2-hydroxylase interacting protein-like	24	0.00617153	0.0117167
1063	10	7554255	7868169	313914	IQGAP2	mRNA	IQ motif containing GTPase activating protein 2	125	0.00623172	0.0117277
1064	1	20658264	20871444	213180	USP25	mRNA	ubiquitin specific peptidase 25	28	0.00632568	0.0117387
1065	21	26811821	26966820	154999	ARNT2	best RefSeq	aryl hydrocarbon receptor nuclear translocator 2	34	0.00633726	0.0117498
1066	26	12373260	12514060	140800	HTR7	mRNA	5-hydroxytryptamine (serotonin) receptor 7 adenylate cyclase-coupled	57	0.00634745	0.0117608
1067	23	37498572	37608778	110206	MBOAT1	best RefSeq	membrane bound O-acyltransferase domain containing 1	45	0.00637244	0.0117718
1068	6	76581518	76666234	84716	LOC100141023	protein	condensin-2 complex subunit D3-like	17	0.00638039	0.0117829
1069	2	95144885	95342298	197413	ADAM23	best RefSeq	ADAM metallopeptidase domain 23	51	0.00638314	0.0117939
1070	9	66683789	66697806	14017	THEMIS	best RefSeq	thymocyte selection associated	17	0.0064121	0.0118049
1071	4	25310094	25370345	60251	LOC104971971	rnaseq	uncharacterized LOC104971971	27	0.00642231	0.011816
1072	17	17314258	17444418	130160	TBC1D9	mRNA	TBC1 domain family member 9	45	0.00642572	0.011827
1073	6	48683557	48742252	58695	LOC101908348	rnaseq	uncharacterized LOC101908348	16	0.00642602	0.011838
1074	13	53705742	53831580	125838	LOC101902869	rnaseq	signal-regulatory protein beta-1 isoform 3-like	26	0.00643619	0.0118491
1075	1	120089901	120127893	37992	GYG1	best RefSeq	glycogenin 1	15	0.00644101	0.0118601
1076	24	20649326	21172169	522843	FHOD3	best RefSeq	formin homology 2 domain containing 3	151	0.00644401	0.0118711
1077	11	43787517	43869281	81764	GCFC2	mRNA	GC-rich sequence DNA-binding factor 2	26	0.00646362	0.0118822
1078	11	24164682	24276310	111628	LOC104973315	rnaseq	uncharacterized LOC104973315	24	0.00655193	0.0118932
1079	1	68262422	68420954	158532	ADCY5	best RefSeq	adenylate cyclase 5	18	0.00655767	0.0119042
1080	11	43952359	44042616	90257	EVA1A	mRNA	eva-1 homolog A (C. elegans)	22	0.00656391	0.0119153
1081	10	3919859	3962456	42597	TRIM36	best RefSeq	tripartite motif containing 36	24	0.00657088	0.0119263
1082	23	24633141	24702830	69689	TRAM2	best RefSeq	translocation associated membrane protein 2	21	0.00658226	0.0119373
1083	17	12587271	12740607	153336	ZNF827	mRNA	zinc finger protein 827	40	0.00658639	0.0119484
1084	9	71244042	71341982	97940	MOXD1	mRNA	monooxygenase DBH-like 1	23	0.00659771	0.0119594
1085	6	94517475	95013345	495870	FRAS1	mRNA	extracellular matrix protein FRAS1	147	0.00664976	0.0119704
1086	4	13681740	13917702	235962	LOC104971943	rnaseq	uncharacterized LOC104971943	65	0.00665091	0.0119815
1087	8	64570071	64645451	75380	TGFBR1	best RefSeq	transforming growth factor beta receptor I	19	0.0066889	0.0119925
1088	6	16376642	16510244	133602	ELOVL6	best RefSeq	ELOVL fatty acid elongase 6	45	0.00669536	0.0120035
1089	11	102962054	103016611	54557	TSC1	mRNA	tuberous sclerosis 1	18	0.00670652	0.0120146
1090	20	34182735	34225453	42718	LOC104975271	rnaseq	uncharacterized LOC104975271	15	0.00671149	0.0120256
1091	11	60427665	60598440	170775	COMMD1	best RefSeq	copper metabolism domain containing 1	21	0.00676018	0.0120366
1092	20	20441988	20742011	300023	RAB3C	best RefSeq	RAB3C member RAS oncogene family	91	0.00679323	0.0120477
1093	12	68231887	68741353	509466	GPC6	best RefSeq	glypican 6	226	0.00680793	0.0120587
1094	1	2258669	2361472	102803	EVA1C	best RefSeq	eva-1 homolog C (C. elegans)	26	0.0068252	0.0120697
1095	11	30683105	30739322	56217	STON1	best RefSeq	stonin 1	18	0.0068792	0.0120808
1096	22	52369974	52464643	94669	MAP4	best RefSeq	microtubule-associated protein U	25	0.00688603	0.0120918
1097	15	6278371	6336541	58170	MMP20	best RefSeq	matrix metallopeptidase 20	15	0.00688751	0.0121028
1098	4	74423213	74548122	124909	LOC104972131	rnaseq	uncharacterized LOC104972131	39	0.00689479	0.0121139
1099	22	43466980	43548273	81293	PXK	best RefSeq	PX domain containing serine/threonine kinase	21	0.00692758	0.0121249
1100	4	30646021	30796004	149983	LOC497208	mRNA	dynein heavy chain 11 axonemal	39	0.00693352	0.0121359
1101	11	98325758	98395258	69500	STXBP1	best RefSeq	syntaxin binding protein 1	18	0.00693552	0.012147
1102	20	23379061	23444526	65465	DDX4	best RefSeq	DEAD-box helicase 4	15	0.00694044	0.012158
1103	15	32346205	32412448	66243	LOC104974222	rnaseq	uncharacterized LOC104974222	19	0.00694348	0.012169
1104	2	98278780	98400265	121485	KANSL1L	mRNA	KAT8 regulatory NSL complex subunit 1 like	26	0.00698923	0.0121801
1105	11	10877363	11067158	189795	ALMS1	mRNA	ALMS1 centrosome and basal body associated protein	70	0.00699962	0.0121911
1106	9	43885350	44132840	247490	AIM1	mRNA	absent in melanoma 1	37	0.007062	0.0122021
1107	2	14971806	15113527	141721	CERKL	protein	ceramide kinase like	32	0.00708563	0.0122132
1108	22	7413729	7517596	103867	GLB1	best RefSeq	galactosidase beta 1	38	0.00709003	0.0122242
1109	21	69696772	69791488	94716	MARK3	mRNA	MAP/microtubule affinity-regulating kinase 3	20	0.00709189	0.0122352
1110	16	57776424	57848391	71967	TNN	best RefSeq	tenascin N	24	0.00713825	0.0122462
1111	27	25064551	25118500	53949	LOC104976083	rnaseq	uncharacterized LOC104976083	21	0.00721085	0.0122573
1112	13	64357862	64463047	105185	ITCH	best RefSeq	itchy E3 ubiquitin protein ligase	18	0.00721166	0.0122683
1113	8	87081375	87151545	70170	CDC42BPA	best RefSeq	CDC42 binding protein kinase alpha (DMPK-like)	27	0.00725227	0.0122793
1114	26	33253914	33636657	382743	VTI1A	best RefSeq	vesicle transport through interaction with t-SNAREs 1A	101	0.0072924	0.0122904
1115	3	50658412	50787192	128780	FAM69A	best RefSeq	family with sequence similarity 69 member A	38	0.00731087	0.0123014
1116	16	32374208	32903957	529749	KIF26B	mRNA	kinesin family member 26B	161	0.00732502	0.0123124
1117	8	31108123	31283422	175299	MPDZ	best RefSeq	multiple PDZ domain protein	62	0.00732868	0.0123235
1118	12	32892931	32955472	62541	USP12	best RefSeq	ubiquitin specific peptidase 12	18	0.00733448	0.0123345
1119	4	31900878	31956647	55769	KLHL7	mRNA	kelch like family member 7	21	0.00735691	0.0123455
1120	5	29674624	29759254	84630	FAM186A	mRNA	family with sequence similarity 186 member A	29	0.0073617	0.0123566
1121	3	19123574	19204626	81052	SNX27	best RefSeq	sorting nexin family member 27	19	0.00744274	0.0123676
1122	20	62630506	62697438	66932	DAP	best RefSeq	death-associated protein	17	0.00745182	0.0123786
1123	27	25636327	25840221	203894	RBPMS	best RefSeq	RNA binding protein with multiple splicing	81	0.00746111	0.0123897
1124	8	41615886	41921222	305336	LOC101905621	rnaseq	histone-arginine methyltransferase CARM1-like	69	0.00752539	0.0124007
1125	23	10133506	10223697	90191	PNPLA1	best RefSeq	patatin like phospholipase domain containing 1	21	0.00753715	0.0124117
1126	5	67852898	67940186	87288	LOC505479	mRNA	putative tetratricopeptide repeat protein 41	17	0.00757866	0.0124228
1127	10	63537088	63633051	95963	LOC782100	protein	voltage-dependent anion-selective channel protein 3 pseudogene	20	0.00758101	0.0124338
1128	5	18317748	18377444	59696	KITLG	best RefSeq	KIT ligand	17	0.00774964	0.0124448
1129	9	96903641	96957404	53763	LOC100847777	rnaseq	uncharacterized LOC100847777	23	0.00776478	0.0124559
1130	11	89871054	90000612	129558	RNF144A	mRNA	ring finger protein 144A	36	0.0078556	0.0124669
1131	5	24466579	24755942	289363	TMCC3	best RefSeq	transmembrane and coiled-coil domain family 3	64	0.0079025	0.0124779
1132	9	43504377	43731719	227342	LOC104969546	rnaseq	uncharacterized LOC104969546	33	0.00790342	0.012489
1133	13	73299471	73375674	76203	JPH2	mRNA	junctophilin 2	20	0.00795205	0.0125
1134	3	59126785	59233746	106961	WDR63	best RefSeq	WD repeat domain 63	24	0.00796034	0.012511
1135	26	8628991	8717279	88288	ASAH2	mRNA	N-acylsphingosine amidohydrolase (non-lysosomal ceramidase) 2	36	0.0079606	0.0125221
1136	13	66092692	66294528	201836	DLGAP4	best RefSeq	discs large homolog associated protein 4	26	0.00802473	0.0125331
1137	1	15616391	15766979	150588	LOC101904189	protein	ribosomal protein S6 kinase beta-1-like	41	0.00805775	0.0125441
1138	1	18819491	18881857	62366	LOC104970792	rnaseq	uncharacterized LOC104970792	22	0.00814464	0.0125552
1139	12	20664054	20779915	115861	FAM124A	mRNA	family with sequence similarity 124 member A	33	0.00815821	0.0125662
1140	9	61441067	61624884	183817	ANKRD6	best RefSeq	ankyrin repeat domain 6	30	0.00817428	0.0125772
1141	10	14354649	14626133	271484	MAP2K5	best RefSeq	mitogen-activated protein kinase kinase 5	105	0.0081988	0.0125883
1142	17	18785461	18885245	99784	ELF2	best RefSeq	E74-like factor 2 (ets domain transcription factor)	17	0.0082217	0.0125993
1143	2	16965803	17449870	484067	ZNF385B	best RefSeq	zinc finger protein 385B	149	0.00823557	0.0126103
1144	26	17160463	17268052	107589	C26H10orf131	mRNA	chromosome 26 open reading frame human C10orf131	46	0.0082773	0.0126214
1145	22	13158252	13209147	50895	LOC104975495	rnaseq	uncharacterized LOC104975495	18	0.0083027	0.0126324
1146	4	41009796	41067463	57667	LOC539792	mRNA	cullin 1 pseudogene	24	0.00831579	0.0126434
1147	11	82885997	83188442	302445	NBAS	best RefSeq	neuroblastoma amplified sequence	96	0.00843085	0.0126545
1148	5	80665373	80840991	175618	FAR2	best RefSeq	fatty acyl-CoA reductase 2	43	0.00845487	0.0126655
1149	17	36227154	36340354	113200	KIAA1109	mRNA	KIAA1109 ortholog	17	0.00846616	0.0126765
1150	14	63446261	63534092	87831	BAALC	best RefSeq	brain and acute leukemia cytoplasmic	24	0.00851536	0.0126876
1151	10	83804920	84471506	666586	RGS6	mRNA	regulator of G-protein signaling 6	221	0.00854549	0.0126986
1152	24	53734182	53804234	70052	LOC104975818	rnaseq	uncharacterized LOC104975818	19	0.00854573	0.0127096
1153	27	22205397	22501536	296139	LOC104976069	rnaseq	uncharacterized LOC104976069	92	0.00857171	0.0127207
1154	27	16427252	16671569	244317	LOC101905700	rnaseq	uncharacterized LOC101905700	88	0.00861218	0.0127317
1155	19	53509762	53953095	443333	RBFOX3	best RefSeq	RNA binding protein fox-1 homolog (C. elegans) 3	46	0.00864982	0.0127427
1156	11	1204635	1549968	345333	ACOXL	mRNA	acyl-CoA oxidase-like	91	0.00865761	0.0127538
1157	4	5023344	5245263	221919	GRB10	best RefSeq	growth factor receptor bound protein 10	48	0.00866005	0.0127648
1158	22	52649470	52818676	169206	SCAP	best RefSeq	SREBF chaperone	27	0.008674	0.0127758
1159	22	48203751	48247819	44068	DCP1A	best RefSeq	decapping mRNA 1A	19	0.0086947	0.0127868
1160	4	98639420	98702932	63512	LRGUK	best RefSeq	leucine-rich repeats and guanylate kinase domain containing	26	0.00870012	0.0127979
1161	24	43662730	43734442	71712	CEP192	mRNA	centrosomal protein 192kDa	22	0.00874219	0.0128089
1162	2	4222280	4333500	111220	UGGT1	mRNA	UDP-glucose glycoprotein glucosyltransferase 1	40	0.00874887	0.0128199
1163	5	90775672	90860280	84608	LOC104972531	rnaseq	uncharacterized LOC104972531	28	0.0087551	0.012831
1164	8	92571987	92680441	108454	LOC104969482	rnaseq	uncharacterized LOC104969482	32	0.00881021	0.012842
1165	22	32139664	32499724	360060	FRMD4B	best RefSeq	FERM domain containing 4B	92	0.008824	0.012853
1166	6	33449547	33809619	360072	LOC100336621	mRNA	glutamate receptor ionotropic delta-2	31	0.00885316	0.0128641
1167	2	62780748	63112211	331463	TMEM163	best RefSeq	transmembrane protein 163	76	0.00887341	0.0128751
1168	1	142656342	142740876	84534	LOC104970303	rnaseq	uncharacterized LOC104970303	17	0.00893025	0.0128861
1169	2	4608387	4717754	109367	WDR33	best RefSeq	WD repeat domain 33	31	0.00894109	0.0128972
1170	23	17681089	17726266	45177	SPATS1	mRNA	spermatogenesis associated serine-rich 1	20	0.0089845	0.0129082
1171	13	30338513	30528194	189681	ITGA8	mRNA	integrin subunit alpha 8	68	0.00901529	0.0129192
1172	17	12849873	12900744	50871	LOC104974575	rnaseq	uncharacterized LOC104974575	16	0.00901532	0.0129303
1173	1	70126905	70276553	149648	SLC12A8	mRNA	solute carrier family 12 member 8	20	0.00903094	0.0129413
1174	9	67019071	67594209	575138	PTPRK	best RefSeq	protein tyrosine phosphatase receptor type K	168	0.00903355	0.0129523
1175	9	66968686	66999566	30880	PTPRK	best RefSeq	protein tyrosine phosphatase receptor type K	18	0.00906559	0.0129634
1176	29	22783297	22868772	85475	ANO5	best RefSeq	anoctamin 5	29	0.00909016	0.0129744
1177	20	58376939	58546813	169874	ANKH	best RefSeq	ANKH inorganic pyrophosphate transport regulator	49	0.00909178	0.0129854
1178	4	106112991	106207148	94157	MGAM	mRNA	maltase-glucoamylase	39	0.00909517	0.0129965
1179	2	126528210	126622543	94333	WDTC1	best RefSeq	WD and tetratricopeptide repeats 1	19	0.00912843	0.0130075
1180	8	44307945	44570024	262079	DOCK8	best RefSeq	dedicator of cytokinesis 8	65	0.00919553	0.0130185
1181	23	45207796	45260160	52364	MAK	best RefSeq	male germ cell-associated kinase	21	0.00930979	0.0130296
1182	26	10597007	10650148	53141	STAMBPL1	best RefSeq	STAM binding protein like 1	21	0.00931392	0.0130406
1183	1	141349692	141403929	54237	IGSF5	best RefSeq	immunoglobulin superfamily member 5	26	0.00933078	0.0130516
1184	12	53188703	53240624	51921	SLAIN1	mRNA	SLAIN motif family member 1	18	0.00943526	0.0130627
1185	22	7645487	7720330	74843	FBXL2	best RefSeq	F-box and leucine-rich repeat protein 2	19	0.00949451	0.0130737
1186	25	20945428	21028462	83034	USP31	mRNA	ubiquitin specific peptidase 48	28	0.00953473	0.0130847
1187	1	137109376	137499232	389856	TMEM108	best RefSeq	transmembrane protein 108	111	0.00956024	0.0130958
1188	13	33421365	33520063	98698	EPC1	best RefSeq	enhancer of polycomb homolog 1 (Drosophila)	32	0.00960852	0.0131068
1189	16	48175099	48314477	139378	NPHP4	mRNA	nephronophthisis 4	24	0.00961614	0.0131178
1190	10	15807443	15868746	61303	NOX5	best RefSeq	NADPH oxidase EF-hand calcium binding domain 5	19	0.00964561	0.0131289
1191	1	42654491	42742174	87683	ST3GAL6	best RefSeq	ST3 beta-galactoside alpha-23-sialyltransferase 6	27	0.009655	0.0131399
1192	4	103593581	103710491	116910	UBN2	best RefSeq	ubinuclein 2	22	0.00967439	0.0131509
1193	18	32798819	32952823	154004	CDH11	best RefSeq	cadherin 11	72	0.00968173	0.013162
1194	7	38666761	38795870	129109	SEMA6A	best RefSeq	semaphorin 6A	58	0.00970541	0.013173
1195	3	94599394	94783343	183949	ZFYVE9	mRNA	zinc finger FYVE domain containing 9	36	0.00970768	0.013184
1196	10	19722880	19959963	237083	NEO1	mRNA	neogenin 1	59	0.00972591	0.0131951
1197	27	33535789	33664116	128327	TACC1	mRNA	transforming acidic coiled-coil containing protein 1	30	0.00973952	0.0132061
1198	28	43095541	43196195	100654	MAPK8	best RefSeq	mitogen-activated protein kinase 8	36	0.00975019	0.0132171
1199	17	4732236	4868729	136493	ARFIP1	best RefSeq	ADP ribosylation factor interacting protein 1	31	0.00975492	0.0132282
1200	18	46996700	47063809	67109	ZNF146	mRNA	zinc finger protein 146	27	0.00976064	0.0132392
1201	27	14110795	14163993	53198	PRIMPOL	best RefSeq	primase and DNA directed polymerase	21	0.00979055	0.0132502
1202	6	60073686	60152521	78835	RFC1	mRNA	replication factor C subunit 1	15	0.00981453	0.0132613
1203	4	101685243	101795651	110408	PTN	best RefSeq	pleiotrophin	33	0.00985549	0.0132723
1204	15	58532712	58609232	76520	BBOX1	best RefSeq	butyrobetaine (gamma) 2-oxoglutarate dioxygenase (gamma-butyrobetaine hydroxylase) 1	26	0.00986005	0.0132833
1205	1	9607340	9921258	313918	APP	best RefSeq	amyloid beta precursor protein	101	0.0098705	0.0132944
1206	21	29540772	29674135	133363	PCSK6	mRNA	proprotein convertase subtilisin/kexin type 6	15	0.00988926	0.0133054
1207	21	27494866	27606714	111848	IL16	best RefSeq	interleukin 16	28	0.009892	0.0133164
1208	28	17356841	17415700	58859	TMEM26	best RefSeq	transmembrane protein 26	32	0.00994102	0.0133274
1209	2	96532557	96749397	216840	PLEKHM3	best RefSeq	pleckstrin homology domain containing M3	40	0.0100118	0.0133385
1210	2	88734791	88896877	162086	LOC613365	mRNA	formiminotransferase N-terminal subdomain-containing protein	25	0.0100225	0.0133495
1211	4	115246102	115301689	55587	GALNTL5	best RefSeq	putative polypeptide N-acetylgalactosaminyltransferase-like protein 5	19	0.0101053	0.0133605
1212	8	559609	925959	366350	PALLD	mRNA	palladin cytoskeletal associated protein	73	0.0101084	0.0133716
1213	5	50861212	51164478	303266	PPM1H	best RefSeq	protein phosphatase Mg2+/Mn2+ dependent 1H	91	0.0101651	0.0133826
1214	11	61116037	61472672	356635	EHBP1	mRNA	EH domain binding protein 1	41	0.0101688	0.0133936
1215	24	35565044	35603725	38681	THOC1	best RefSeq	THO complex 1	16	0.0101723	0.0134047
1216	1	125946084	125997655	51571	LOC101906694	rnaseq	uncharacterized LOC101906694	26	0.0101903	0.0134157
1217	16	39639586	39683850	44264	LOC104974426	rnaseq	uncharacterized LOC104974426	23	0.0102119	0.0134267
1218	24	3673497	3752935	79438	TSHZ1	mRNA	teashirt zinc finger homeobox 1	15	0.0102275	0.0134378
1219	4	55226574	55365987	139413	LOC101907915	rnaseq	uncharacterized LOC101907915	18	0.0102463	0.0134488
1220	17	15338073	16122011	783938	INPP4B	mRNA	inositol polyphosphate-4-phosphatase type II B	201	0.0102601	0.0134598
1221	8	23748586	24036514	287928	MLLT3	best RefSeq	myeloid/lymphoid or mixed-lineage leukemia; translocated to 3	94	0.010285	0.0134709
1222	29	16649262	17494246	844984	TENM4	mRNA	teneurin transmembrane protein 4	223	0.0102963	0.0134819
1223	19	6566454	6645210	78756	LOC528282	protein	phosphatidylcholine transfer protein	19	0.0103836	0.0134929
1224	1	150163457	150293660	130203	DOPEY2	mRNA	dopey family member 2	34	0.010405	0.013504
1225	24	20153967	20573502	419535	KIAA1328	mRNA	KIAA1328 ortholog	80	0.0104619	0.013515
1226	1	137030466	137107231	76765	BFSP2	best RefSeq	beaded filament structural protein 2	28	0.0105455	0.013526
1227	2	134038992	134176365	137373	UBR4	best RefSeq	ubiquitin protein ligase E3 component n-recognin 4	19	0.0105506	0.0135371
1228	18	45658241	45746076	87835	ZNF599	best RefSeq	zinc finger protein 599	17	0.0105742	0.0135481
1229	5	71123483	71257874	134391	BTBD11	best RefSeq	BTB (POZ) domain containing 11	30	0.0105751	0.0135591
1230	4	33769688	34021297	251609	GRM3	best RefSeq	glutamate receptor metabotropic 3	91	0.0106279	0.0135702
1231	17	64426689	64529485	102796	TMEM116	best RefSeq	transmembrane protein 116	17	0.0106279	0.0135812
1232	5	39463721	39857838	394117	PDZRN4	rnaseq	PDZ domain containing ring finger 4	78	0.0106736	0.0135922
1233	17	27178668	27619219	440551	LOC104974594	rnaseq	uncharacterized LOC104974594	104	0.010679	0.0136033
1234	3	1881226	1937675	56449	MAEL	best RefSeq	maelstrom spermatogenic transposon silencer	17	0.0107278	0.0136143
1235	25	19365339	19583525	218186	LOC524391	protein	ATP-binding cassette sub-family A member 3-like	54	0.0107531	0.0136253
1236	6	6650314	6789056	138742	LOC101905208	rnaseq	uncharacterized LOC101905208	20	0.0107561	0.0136364
1237	15	37873817	38013439	139622	INSC	best RefSeq	inscuteable homolog (Drosophila)	56	0.0107642	0.0136474
1238	3	22227238	22443856	216618	LOC104971521	rnaseq	uncharacterized LOC104971521	54	0.0107953	0.0136584
1239	10	52278451	52403454	125003	ALDH1A2	mRNA	aldehyde dehydrogenase 1 family member A2	33	0.0108181	0.0136695
1240	4	15035753	15183464	147711	ASNS	best RefSeq	asparagine synthetase (glutamine-hydrolyzing)	31	0.0108224	0.0136805
1241	1	99421592	99467125	45533	LOC100337483	rnaseq	multiple epidermal growth factor-like domains protein 6	20	0.0108284	0.0136915
1242	23	51115436	51453571	338135	GMDS	best RefSeq	GDP-mannose 46-dehydratase	42	0.0108537	0.0137026
1243	1	43729767	44124490	394723	CMSS1	best RefSeq	cms1 ribosomal small subunit homolog (yeast)	79	0.0110264	0.0137136
1244	6	85472399	85567540	95141	LOC785556	protein	transmembrane protease serine 11F	20	0.0110891	0.0137246
1245	22	23095711	23186111	90400	LOC101901931	rnaseq	uncharacterized LOC101901931	29	0.0111066	0.0137357
1246	18	39401561	39486288	84727	AP1G1	best RefSeq	adaptor related protein complex 1 gamma 1 subunit	19	0.0112594	0.0137467
1247	28	32824640	33588126	763486	KCNMA1	best RefSeq	potassium channel calcium activated large conductance subfamily M alpha member 1	302	0.0112897	0.0137577
1248	24	23113385	23627843	514458	NOL4	best RefSeq	nucleolar protein 4	154	0.0112902	0.0137688
1249	15	41297353	41402927	105574	USP47	best RefSeq	ubiquitin specific peptidase 47	24	0.0113472	0.0137798
1250	2	126998739	127087017	88278	ARID1A	best RefSeq	AT-rich interaction domain 1A	26	0.0114396	0.0137908
1251	26	20204729	20279273	74544	CNNM1	best RefSeq	cyclin and CBS domain divalent metal cation transport mediator 1	17	0.0114563	0.0138019
1252	22	54717490	54773903	56413	CDCP1	mRNA	CUB domain containing protein 1	17	0.0114715	0.0138129
1253	4	55728833	55854442	125609	LOC104972064	rnaseq	uncharacterized LOC104972064	33	0.0115286	0.0138239
1254	19	40226036	40293157	67121	PLXDC1	best RefSeq	plexin domain containing 1	15	0.0115856	0.013835
1255	1	69934405	70022690	88285	MUC13	mRNA	mucin 13 cell surface associated	19	0.0115916	0.013846
1256	20	31890736	32064204	173468	GHR	best RefSeq	growth hormone receptor	47	0.0116153	0.013857
1257	9	98239672	98376425	136753	AGPAT4	best RefSeq	lysophosphatidic acid acyltransferase delta	28	0.0116331	0.013868
1258	4	53128735	53350082	221347	LOC104972058	rnaseq	uncharacterized LOC104972058	57	0.0117078	0.0138791
1259	16	47552949	47623294	70345	DNAJC11	best RefSeq	DnaJ heat shock protein family (Hsp40) member C11	15	0.0117471	0.0138901
1260	11	68745032	68963586	218554	GALNT14	best RefSeq	polypeptide N-acetylgalactosaminyltransferase 14	45	0.0118548	0.0139011
1261	18	20998507	21123551	125044	TOX3	mRNA	TOX high mobility group box family member 3	44	0.0119022	0.0139122
1262	2	112034567	112109358	74791	LOC104969915	rnaseq	uncharacterized LOC104969915	18	0.0119358	0.0139232
1263	23	7218685	7264258	45573	BOLA-DOA	best RefSeq	major histocompatibility complex class II DO alpha	20	0.0119406	0.0139342
1264	15	4817069	4863148	46079	LOC104974157	mRNA	uncharacterized LOC104974157	22	0.0119501	0.0139453
1265	4	92679169	93108508	429339	SND1	best RefSeq	staphylococcal nuclease and tudor domain containing 1	106	0.0119807	0.0139563
1266	22	15860226	15923665	63439	SNRK	mRNA	SNF related kinase	17	0.0120003	0.0139673
1267	1	112815857	113072586	256729	PLCH1	mRNA	phospholipase C eta 1	93	0.012005	0.0139784
1268	3	77396216	77511607	115391	WLS	best RefSeq	wntless Wnt ligand secretion mediator	43	0.0120945	0.0139894
1269	2	73488191	73762451	274260	CLASP1	best RefSeq	cytoplasmic linker associated protein 1	51	0.0121166	0.0140004
1270	14	78823776	78873984	50208	SLC7A13	mRNA	solute carrier family 7 (anionic amino acid transporter) member 13	17	0.0121355	0.0140115
1271	23	28775569	28803896	28327	GABBR1	best RefSeq	gamma-aminobutyric acid (GABA) B receptor 1	18	0.0122142	0.0140225
1272	25	18147470	18199381	51911	PDILT	best RefSeq	protein disulfide isomerase-like testis expressed	20	0.0122209	0.0140335
1273	2	14752267	14841291	89024	LOC104971120	rnaseq	uncharacterized LOC104971120	31	0.012241	0.0140446
1274	3	13817819	13904686	86867	LOC511220	mRNA	rho guanine nucleotide exchange factor 11	40	0.0123281	0.0140556
1275	12	17884753	17960580	75827	SUCLA2	best RefSeq	succinate-CoA ligase ADP-forming beta subunit	20	0.0123372	0.0140666
1276	2	25070921	25155980	85059	METTL8	best RefSeq	methyltransferase like 8	21	0.012349	0.0140777
1277	13	6959811	7051654	91843	ISM1	best RefSeq	isthmin 1 angiogenesis inhibitor	20	0.0123982	0.0140887
1278	19	51271257	51381692	110435	CCDC57	mRNA	coiled-coil domain containing 57	17	0.0124	0.0140997
1279	6	67147450	67222189	74739	GABRA4	best RefSeq	gamma-aminobutyric acid (GABA) A receptor alpha 4	17	0.0124008	0.0141108
1280	26	13383815	13448932	65117	TNKS2	mRNA	tankyrase TRF1-interacting ankyrin-related ADP-ribose polymerase 2	17	0.0124442	0.0141218
1281	16	32961303	33072813	111510	EFCAB2	best RefSeq	EF-hand calcium binding domain 2	25	0.0125261	0.0141328
1282	4	104133805	104307006	173201	TBXAS1	best RefSeq	thromboxane A synthase 1	47	0.0126195	0.0141439
1283	25	28329652	28445476	115824	TPST1	best RefSeq	tyrosylprotein sulfotransferase 1	24	0.0127883	0.0141549
1284	3	25400616	25465319	64703	GDAP2	best RefSeq	ganglioside induced differentiation associated protein 2	28	0.0127906	0.0141659
1285	16	67318504	67499532	181028	FAM129A	best RefSeq	family with sequence similarity 129 member A	59	0.012854	0.014177
1286	2	99659051	100481971	822920	ERBB4	mRNA	erb-b2 receptor tyrosine kinase 4	202	0.0128841	0.014188
1287	8	112769551	112836172	66621	DCDC2C	protein	doublecortin domain containing 2C	15	0.012895	0.014199
1288	7	13249278	13506235	256957	CACNA1A	best RefSeq	calcium channel voltage-dependent P/Q type alpha 1A subunit	81	0.0129027	0.0142101
1289	13	7131226	7396402	265176	TASP1	best RefSeq	taspase threonine aspartase 1	64	0.012907	0.0142211
1290	26	42037958	42199598	161640	ATE1	mRNA	arginyltransferase 1	24	0.0129307	0.0142321
1291	4	66785089	66851325	66236	SCRN1	best RefSeq	secernin 1	17	0.0129408	0.0142432
1292	7	18005671	18076573	70902	FBN3	mRNA	fibrillin 3	17	0.0130991	0.0142542
1293	10	64696189	64890206	194017	LOC101902447	rnaseq	uncharacterized LOC101902447	62	0.0131001	0.0142652
1294	27	4679396	4727251	47855	AGPAT5	best RefSeq	1-acylglycerol-3-phosphate O-acyltransferase 5	22	0.0131968	0.0142763
1295	2	15555092	15623992	68900	LOC104971122	mRNA	uncharacterized LOC104971122	21	0.0132037	0.0142873
1296	12	8316701	8415320	98619	LOC101903582	rnaseq	uncharacterized LOC101903582	31	0.0132728	0.0142983
1297	6	115275797	115404779	128982	C1QTNF7	best RefSeq	C1q and tumor necrosis factor related protein 7	44	0.0133237	0.0143094
1298	27	30066950	30108594	41644	LOC104976101	rnaseq	uncharacterized LOC104976101	15	0.0133404	0.0143204
1299	20	35966350	36178472	212122	EGFLAM	best RefSeq	EGF-like fibronectin type III and laminin G domains	64	0.0133587	0.0143314
1300	14	7432102	7582786	150684	KHDRBS3	best RefSeq	KH domain containing RNA binding signal transduction associated 3	29	0.0133682	0.0143425
1301	6	20138909	20350222	211313	TBCK	mRNA	TBC1 domain containing kinase	59	0.0134462	0.0143535
1302	4	22038072	22145421	107349	ETV1	best RefSeq	ets variant 1	38	0.0135907	0.0143645
1303	4	62198457	62241284	42827	TBX20	best RefSeq	T-box 20	18	0.0136216	0.0143756
1304	4	93312381	93344641	32260	RBM28	best RefSeq	RNA binding motif protein 28	20	0.0136337	0.0143866
1305	5	43113365	43244524	131159	PTPRB	best RefSeq	protein tyrosine phosphatase receptor type B	35	0.013638	0.0143976
1306	14	50791816	51070252	278436	TRPS1	best RefSeq	trichorhinophalangeal syndrome I	67	0.0136733	0.0144087
1307	21	24595231	24962824	367593	ADAMTSL3	mRNA	ADAMTS like 3	81	0.0137432	0.0144197
1308	22	10946191	11307086	360895	ITGA9	best RefSeq	integrin subunit alpha 9	70	0.0138092	0.0144307
1309	2	90119578	90175271	55693	CFLAR	best RefSeq	CASP8 and FADD like apoptosis regulator	18	0.0138143	0.0144417
1310	1	155010040	155158936	148896	OXNAD1	best RefSeq	oxidoreductase NAD-binding domain containing 1	29	0.0138566	0.0144528
1311	1	58761547	58837493	75946	USF3	mRNA	upstream transcription factor family member 3	17	0.0139242	0.0144638
1312	11	69201929	69450156	248227	LOC101905676	mRNA	uncharacterized LOC101905676	66	0.013962	0.0144748
1313	17	12747189	12799101	51912	C17H4orf51	mRNA	chromosome 17 open reading frame human C4orf51	18	0.0139745	0.0144859
1314	23	32976775	33036615	59840	GPLD1	best RefSeq	glycosylphosphatidylinositol specific phospholipase D1	37	0.0139781	0.0144969
1315	4	32573079	32666169	93090	LOC100296627	mRNA	multidrug resistance protein 1	17	0.0139958	0.0145079
1316	27	18701949	18775559	73610	PDGFRL	best RefSeq	platelet derived growth factor receptor like	37	0.0139965	0.014519
1317	5	97722608	97808598	85990	DUSP16	mRNA	dual specificity phosphatase 16	21	0.0139972	0.01453
1318	10	1399887	1445304	45417	LOC104973009	rnaseq	uncharacterized LOC104973009	20	0.0140089	0.014541
1319	4	71296733	71496373	199640	OSBPL3	best RefSeq	oxysterol binding protein like 3	58	0.0140215	0.0145521
1320	12	76865984	76924603	58619	DZIP1	best RefSeq	DAZ interacting zinc finger protein 1	32	0.0140304	0.0145631
1321	19	46648883	46819896	171013	KANSL1	mRNA	KAT8 regulatory NSL complex subunit 1	35	0.014076	0.0145741
1322	27	18512277	18698061	185784	MTUS1	best RefSeq	microtubule associated tumor suppressor 1	75	0.0142074	0.0145852
1323	28	13619431	13680714	61283	CSGALNACT2	best RefSeq	chondroitin sulfate N-acetylgalactosaminyltransferase 2	19	0.0142097	0.0145962
1324	17	37149460	38029397	879937	FSTL5	best RefSeq	follistatin like 5	232	0.014321	0.0146072
1325	4	44152041	44292931	140890	CCDC146	best RefSeq	coiled-coil domain containing 146	65	0.014373	0.0146183
1326	4	106638735	106904802	266067	LOC509513	best RefSeq	uncharacterized LOC509513	25	0.0144156	0.0146293
1327	11	21519896	21574700	54804	CDKL4	best RefSeq	cyclin dependent kinase like 4	18	0.014434	0.0146403
1328	20	11325124	11421176	96052	PIK3R1	best RefSeq	phosphoinositide-3-kinase regulatory subunit 1	34	0.0144486	0.0146514
1329	1	64678014	64800674	122660	ARHGAP31	best RefSeq	Rho GTPase activating protein 31	32	0.0144679	0.0146624
1330	9	18416326	18556579	140253	LOC101903114	mRNA	uncharacterized LOC101903114	27	0.0144832	0.0146734
1331	10	73694668	73927975	233307	PRKCH	best RefSeq	protein kinase C eta	59	0.0144962	0.0146845
1332	8	52958251	53248274	290023	PRUNE2	mRNA	prune homolog 2 (Drosophila)	73	0.0145205	0.0146955
1333	4	49520883	49840659	319776	NRCAM	best RefSeq	neuronal cell adhesion molecule	97	0.0145798	0.0147065
1334	10	30077151	30135268	58117	SCG5	best RefSeq	neuroendocrine protein 7B2	19	0.0146229	0.0147176
1335	13	63532747	63674830	142083	CBFA2T2	mRNA	core-binding factor runt domain alpha subunit 2; translocated to 2	20	0.014634	0.0147286
1336	13	1923638	2197174	273536	LOC104973688	rnaseq	uncharacterized LOC104973688	110	0.0146578	0.0147396
1337	17	67768291	68002792	234501	MYO18B	mRNA	myosin XVIIIB	29	0.0146784	0.0147507
1338	21	42197520	42268726	71206	LOC101908185	mRNA	translation initiation factor IF-2-like	19	0.0147396	0.0147617
1339	2	131624130	131696588	72458	USP48	mRNA	ubiquitin specific peptidase 48	30	0.0147849	0.0147727
1340	17	3620463	3720559	100096	LOC101907073	mRNA	uncharacterized LOC101907073	31	0.0148091	0.0147838
1341	15	22424199	22538681	114482	ALG9	mRNA	ALG9 alpha-12-mannosyltransferase	45	0.0148566	0.0147948
1342	11	92695390	92967377	271987	TTLL11	mRNA	tubulin tyrosine ligase like11	63	0.0148864	0.0148058
1343	2	35959874	36181118	221244	RBMS1	best RefSeq	RNA binding motif single stranded interacting protein 1	57	0.0149006	0.0148169
1344	3	82250291	82315999	65708	PGM1	best RefSeq	phosphoglucomutase 1	25	0.0149093	0.0148279
1345	1	97985686	98070384	84698	PHC3	best RefSeq	polyhomeotic homolog 3	16	0.0149178	0.0148389
1346	9	34898918	35013786	114868	NT5DC1	best RefSeq	5'-nucleotidase domain containing 1	25	0.0149186	0.01485
1347	21	55336794	55395266	58472	FANCM	best RefSeq	Fanconi anemia complementation group M	17	0.0149269	0.014861
1348	25	8824434	8998773	174339	LOC536445	rnaseq	glutamate receptor ionotropic NMDA 2A-like	56	0.0149777	0.014872
1349	4	73920056	74111114	191058	LOC104972130	rnaseq	uncharacterized LOC104972130	27	0.0150132	0.0148831
1350	2	61285876	61366089	80213	LOC104971237	rnaseq	uncharacterized LOC104971237	26	0.0150572	0.0148941
1351	27	31849127	31993925	144798	KCNU1	best RefSeq	potassium channel subfamily U member 1	53	0.0150649	0.0149051
1352	27	11812948	12810551	997603	TENM3	best RefSeq	teneurin transmembrane protein 3	409	0.0150663	0.0149162
1353	4	12597838	12699701	101863	ASB4	best RefSeq	ankyrin repeat and SOCS box containing 4	22	0.0150722	0.0149272
1354	7	51521651	51648172	126521	LOC101909365	rnaseq	uncharacterized LOC101909365	16	0.0151044	0.0149382
1355	13	23900873	24085889	185016	PIP4K2A	best RefSeq	phosphatidylinositol-5-phosphate 4-kinase type II alpha	36	0.0151299	0.0149493
1356	10	57827718	57912540	84822	FAM214A	mRNA	family with sequence similarity 214 member A	19	0.0151812	0.0149603
1357	13	31347071	31554456	207385	RSU1	best RefSeq	Ras suppressor protein 1	61	0.0152823	0.0149713
1358	11	332458	474293	141835	MERTK	best RefSeq	MER proto-oncogene tyrosine kinase	37	0.0153148	0.0149823
1359	19	43056659	43132661	76002	STAT3	best RefSeq	signal transducer and activator of transcription 3 (acute-phase response factor)	19	0.0153593	0.0149934
1360	7	28656261	28775654	119393	GRAMD3	best RefSeq	GRAM domain containing 3	29	0.0153655	0.0150044
1361	1	153971502	154022489	50987	CAPN7	best RefSeq	calpain 7	16	0.0154617	0.0150154
1362	7	23773518	23885461	111943	ACSL6	best RefSeq	acyl-CoA synthetase long-chain family member 6	24	0.0154812	0.0150265
1363	10	61005129	61069340	64211	FGF7	best RefSeq	fibroblast growth factor 7	18	0.0155175	0.0150375
1364	24	45867920	45924558	56638	SLC14A1	best RefSeq	solute carrier family 14 (urea transporter) member 1 (Kidd blood group)	16	0.0155531	0.0150485
1365	19	54668016	54744320	76304	TNRC6C	mRNA	trinucleotide repeat containing 6C	20	0.0155579	0.0150596
1366	4	10042789	10140876	98087	LOC104971934	rnaseq	uncharacterized LOC104971934	23	0.0157686	0.0150706
1367	4	34217771	34348683	130912	LOC101904927	rnaseq	uncharacterized LOC101904927	38	0.0157989	0.0150816
1368	24	45787804	45860544	72740	SLC14A2	best RefSeq	solute carrier family 14 (urea transporter) member 2	16	0.0158308	0.0150927
1369	1	2778584	2918051	139467	HUNK	mRNA	hormonally up-regulated Neu-associated kinase	34	0.0158625	0.0151037
1370	10	26078395	26127416	49021	RNASE13	best RefSeq	ribonuclease A family member 13 (inactive)	18	0.0158978	0.0151147
1371	12	81260928	81311291	50363	TMTC4	best RefSeq	transmembrane and tetratricopeptide repeat containing 4	15	0.0159479	0.0151258
1372	6	95065056	95136949	71893	ANXA3	best RefSeq	annexin A3	21	0.0159778	0.0151368
1373	5	85867074	87037814	1170740	SOX5	best RefSeq	SRY-box 5	323	0.0160678	0.0151478
1374	29	12820130	12908443	88313	PRCP	best RefSeq	proline carboxypeptidase	17	0.0160812	0.0151589
1375	5	9352133	9511775	159642	PPP1R12A	best RefSeq	protein phosphatase 1 regulatory subunit 12A	22	0.0161258	0.0151699
1376	2	40786486	41491338	704852	KCNJ3	best RefSeq	potassium channel inwardly rectifying subfamily J member 3	164	0.0161396	0.0151809
1377	22	29063541	29204929	141388	LOC101903207	mRNA	uncharacterized LOC101903207	20	0.0162609	0.015192
1378	9	41046123	41163187	117064	AK9	mRNA	adenylate kinase 9	26	0.0162766	0.015203
1379	26	14255563	14445906	190343	EXOC6	best RefSeq	exocyst complex component 6	34	0.0162823	0.015214
1380	28	9468109	9599283	131174	MTR	best RefSeq	5-methyltetrahydrofolate-homocysteine methyltransferase	22	0.0162853	0.0152251
1381	24	6820857	6916702	95845	LOC104975731	rnaseq	uncharacterized LOC104975731	38	0.0164005	0.0152361
1382	17	55898606	56018584	119978	KDM2B	mRNA	lysine (K)-specific demethylase 2B	22	0.0165075	0.0152471
1383	8	85266729	85350140	83411	IARS	best RefSeq	isoleucyl-tRNA synthetase	19	0.0165237	0.0152582
1384	8	92944702	93146364	201662	GRIN3A	best RefSeq	glutamate receptor ionotropic N-methyl-D-aspartate 3A	44	0.0165631	0.0152692
1385	6	94170228	94285610	115382	CNOT6L	best RefSeq	CCR4-NOT transcription complex subunit 6-like	33	0.0166306	0.0152802
1386	27	6999517	7084944	85427	VEGFC	best RefSeq	vascular endothelial growth factor C	16	0.0167118	0.0152913
1387	21	33291471	33509016	217545	LINGO1	mRNA	leucine rich repeat and Ig domain containing 1	22	0.0167328	0.0153023
1388	13	68023038	68116275	93237	RALGAPB	mRNA	Ral GTPase activating protein beta subunit (non-catalytic)	24	0.0167359	0.0153133
1389	5	33189703	33347877	158174	PCED1B	best RefSeq	PC-esterase domain containing 1B	45	0.0167559	0.0153244
1390	11	77001531	77739454	737923	LOC104973434	rnaseq	uncharacterized LOC104973434	230	0.0168077	0.0153354
1391	13	13036990	13248003	211013	CELF2	best RefSeq	CUGBP Elav-like family member 2	75	0.0168368	0.0153464
1392	27	33804292	33897036	92744	ADAM9	best RefSeq	ADAM metallopeptidase domain 9	22	0.0169034	0.0153575
1393	8	100283159	100362333	79174	TMEM245	mRNA	transmembrane protein 245	21	0.0169505	0.0153685
1394	8	34911804	35330273	418469	LOC101904827	rnaseq	uncharacterized LOC101904827	90	0.0169737	0.0153795
1395	18	44883911	44971312	87401	KIAA0355	best RefSeq	KIAA0355 ortholog	22	0.0170224	0.0153906
1396	13	24150690	24481059	330369	LOC104973737	rnaseq	uncharacterized LOC104973737	70	0.0170261	0.0154016
1397	10	14223825	14326209	102384	LOC101902086	rnaseq	uncharacterized LOC101902086	28	0.0170327	0.0154126
1398	20	37066225	37174616	108391	C20H5orf42	mRNA	chromosome 20 open reading frame human C5orf42	37	0.0170644	0.0154237
1399	10	51598073	51739157	141084	ADAM10	best RefSeq	ADAM metallopeptidase domain 10	23	0.0170655	0.0154347
1400	3	83466162	83660024	193862	DOCK7	best RefSeq	dedicator of cytokinesis 7	50	0.0170905	0.0154457
1401	26	24953730	25055796	102066	CFAP43	best RefSeq	cilia and flagella associated protein 43	35	0.0170987	0.0154568
1402	19	24242808	24458416	215608	RAP1GAP2	mRNA	RAP1 GTPase activating protein 2	43	0.0171266	0.0154678
1403	1	133525779	134030652	504873	STAG1	mRNA	stromal antigen 1	59	0.017141	0.0154788
1404	29	26609139	26652451	43312	HPS5	best RefSeq	Hermansky-Pudlak syndrome 5	32	0.0171678	0.0154898
1405	3	6228481	6383432	154951	LOC104970616	rnaseq	uncharacterized LOC104970616	53	0.0172912	0.0155009
1406	25	35775488	35960755	185267	COL26A1	best RefSeq	collagen type XXVI alpha 1	24	0.0173238	0.0155119
1407	8	104797258	104996028	198770	ZNF618	mRNA	zinc finger protein 618	44	0.0173407	0.0155229
1408	17	40936426	41069660	133234	C17H4orf45	best RefSeq	chromosome 17 open reading frame human C4orf45	35	0.0173568	0.015534
1409	8	105965490	106067896	102406	TNC	best RefSeq	tenascin C	24	0.0174174	0.015545
1410	10	54749580	54828617	79037	LOC104973164	rnaseq	uncharacterized LOC104973164	15	0.0175433	0.015556
1411	8	24930787	25050174	119387	DENND4C	mRNA	DENN/MADD domain containing 4C	15	0.017594	0.0155671
1412	24	61598943	61792093	193150	PHLPP1	mRNA	PH domain and leucine rich repeat protein phosphatase 1	37	0.0176354	0.0155781
1413	10	4641989	4716785	74796	AP3S1	best RefSeq	adaptor-related protein complex 3 sigma 1 subunit	27	0.017705	0.0155891
1414	2	115825252	115960788	135536	RHBDD1	best RefSeq	rhomboid domain containing 1	22	0.0178936	0.0156002
1415	2	34216830	34272536	55706	IFIH1	mRNA	interferon induced with helicase C domain 1	20	0.0180245	0.0156112
1416	6	41235953	41642321	406368	SLIT2	best RefSeq	slit guidance ligand 2	115	0.0180494	0.0156222
1417	11	65602892	65666650	63758	LOC786621	mRNA	serpin A3-3	17	0.0180542	0.0156333
1418	14	38500937	38544053	43116	TERF1	best RefSeq	telomeric repeat binding factor (NIMA-interacting) 1	16	0.0180554	0.0156443
1419	25	18277525	18326154	48629	ACSM2B	best RefSeq	acyl-CoA synthetase medium-chain family member 2B	16	0.0181055	0.0156553
1420	6	115438095	115563855	125760	CC2D2A	mRNA	coiled-coil and C2 domain containing 2A	49	0.0181193	0.0156664
1421	23	32221148	32263303	42155	LOC104975687	rnaseq	uncharacterized LOC104975687	22	0.0181603	0.0156774
1422	16	20592132	21286840	694708	ESRRG	mRNA	estrogen related receptor gamma	325	0.0182115	0.0156884
1423	19	40778735	40864414	85679	IKZF3	best RefSeq	IKAROS family zinc finger 3	19	0.0182121	0.0156995
1424	26	35576492	35611051	34559	FAM160B1	best RefSeq	family with sequence similarity 160 member B1	15	0.0182312	0.0157105
1425	6	16765034	16815355	50321	CFI	best RefSeq	complement factor I	21	0.0182359	0.0157215
1426	19	29666088	29876800	210712	GAS7	best RefSeq	growth arrest specific 7	56	0.0182583	0.0157326
1427	18	1381094	1443285	62191	LOC101902469	mRNA	uncharacterized LOC101902469	20	0.0182963	0.0157436
1428	13	52600918	52771863	170945	PTPRA	best RefSeq	protein tyrosine phosphatase receptor type A	21	0.0183296	0.0157546
1429	14	33535351	33754162	218811	LOC104970012	rnaseq	uncharacterized LOC104970012	48	0.0184976	0.0157657
1430	16	51847750	51947503	99753	PRKCZ	best RefSeq	protein kinase C zeta	15	0.0185446	0.0157767
1431	16	79462585	79593101	130516	PTPRC	best RefSeq	protein tyrosine phosphatase receptor type C	35	0.018581	0.0157877
1432	8	85983904	86130653	146749	WNK2	mRNA	WNK lysine deficient protein kinase 2	27	0.0185922	0.0157988
1433	10	43211976	43265008	53032	L2HGDH	best RefSeq	L-2-hydroxyglutarate dehydrogenase	19	0.0186803	0.0158098
1434	5	45081453	45162177	80724	CPM	mRNA	carboxypeptidase M	26	0.0188039	0.0158208
1435	21	21679210	21720438	41228	AP3S2	best RefSeq	adaptor-related protein complex 3 sigma 2 subunit	15	0.0190839	0.0158319
1436	14	68478179	68651684	173505	MATN2	best RefSeq	matrilin 2	49	0.0191375	0.0158429
1437	9	85627554	85790527	162973	STXBP5	best RefSeq	syntaxin binding protein 5	37	0.0191628	0.0158539
1438	2	122784528	122889683	105155	ZCCHC17	best RefSeq	zinc finger CCHC domain containing 17	16	0.0191937	0.015865
1439	22	51897948	51935669	37721	PFKFB4	best RefSeq	6-phosphofructo-2-kinase/fructose-26-biphosphatase 4	16	0.0192367	0.015876
1440	2	118772913	118879541	106628	FBXO36	best RefSeq	F-box protein 36	29	0.0192677	0.015887
1441	26	31040164	31135079	94915	MXI1	best RefSeq	MAX interactor 1 dimerization protein	37	0.0193081	0.0158981
1442	18	47088968	47121998	33030	ZNF567	best RefSeq	zinc finger protein 567	16	0.0193337	0.0159091
1443	19	32696437	32804797	108360	COX10	best RefSeq	COX10 homolog cytochrome c oxidase assembly protein heme A: farnesyltransferase (yeast)	18	0.0193793	0.0159201
1444	1	113387229	113502889	115660	MME	best RefSeq	membrane metallo-endopeptidase	33	0.019522	0.0159312
1445	10	79502429	79583378	80949	MPP5	best RefSeq	membrane protein palmitoylated 5	21	0.0195766	0.0159422
1446	23	45733340	46099722	366382	OFCC1	protein	orofacial cleft 1 candidate 1	145	0.0196596	0.0159532
1447	23	45310193	45413607	103414	LOC520336	mRNA	N-acetyllactosaminide beta-16-N-acetylglucosaminyl-transferase isoform C	48	0.0196632	0.0159643
1448	20	3758358	3881011	122653	STK10	best RefSeq	serine/threonine kinase 10	17	0.0197009	0.0159753
1449	1	128343131	128468302	125171	RASA2	best RefSeq	RAS p21 protein activator 2	52	0.0197248	0.0159863
1450	1	71534698	71594711	60013	UBXN7	best RefSeq	UBX domain protein 7	15	0.0198345	0.0159974
1451	11	7324746	7416778	92032	SLC9A2	mRNA	solute carrier family 9 subfamily A (NHE2 cation proton antiporter 2) member 2	36	0.0198561	0.0160084
1452	5	37433773	37604772	170999	LOC786089	protein	N-acetyltransferase ESCO2	40	0.0198598	0.0160194
1453	12	16184643	16242355	57712	CPB2	best RefSeq	plasma carboxypeptidase B	23	0.0198804	0.0160305
1454	1	140060119	140333436	273317	NEK11	mRNA	NIMA related kinase 11	70	0.0199305	0.0160415
1455	29	46311337	46365003	53666	KMT5B	best RefSeq	lysine (K)-specific methyltransferase 5B	16	0.0199431	0.0160525
1456	24	14182326	14347259	164933	PIK3C3	best RefSeq	phosphatidylinositol 3-kinase catalytic subunit type 3	35	0.0199646	0.0160635
1457	9	28071811	28352345	280534	TRDN	mRNA	triadin	77	0.0199791	0.0160746
1458	2	112680365	112747206	66841	AP1S3	best RefSeq	adaptor related protein complex 1 sigma 3 subunit	23	0.0200716	0.0160856
1459	26	8524007	8550132	26125	LOC104970081	rnaseq	uncharacterized LOC104970081	17	0.0200727	0.0160966
1460	11	88950909	89031824	80915	LOC101906079	rnaseq	uncharacterized LOC101906079	20	0.0200732	0.0161077
1461	11	30887518	30951171	63653	LOC104973338	rnaseq	uncharacterized LOC104973338	27	0.020135	0.0161187
1462	4	17509342	17884255	374913	NXPH1	best RefSeq	neurexophilin 1	110	0.02017	0.0161297
1463	11	9466302	9649772	183470	TACR1	mRNA	tachykinin receptor 1	54	0.0202013	0.0161408
1464	20	14410115	14685646	275531	CWC27	best RefSeq	CWC27 spliceosome associated protein homolog	28	0.0202247	0.0161518
1465	19	27300837	27436391	135554	LOC100848492	mRNA	uncharacterized LOC100848492	27	0.0202384	0.0161628
1466	16	56403237	56502518	99281	SLC9C2	protein	solute carrier family 9 member C2 (putative)	19	0.0202434	0.0161739
1467	4	67054270	67116758	62488	LOC101904591	mRNA	uncharacterized LOC101904591	24	0.0202582	0.0161849
1468	12	24754572	24821341	66769	SMAD9	best RefSeq	SMAD family member 9	26	0.020292	0.0161959
1469	11	19974367	20073229	98862	LOC101904913	mRNA	uncharacterized LOC101904913	27	0.0203181	0.016207
1470	3	28771103	28864345	93242	DENND2C	best RefSeq	DENN/MADD domain containing 2C	24	0.0203908	0.016218
1471	14	28538194	28697435	159241	CLVS1	best RefSeq	clavesin 1	29	0.0203957	0.016229
1472	21	67440654	67556867	116213	LOC100847413	mRNA	proline-rich receptor-like protein kinase PERK10	55	0.0204133	0.0162401
1473	14	35495616	35570692	75076	SULF1	mRNA	sulfatase 1	20	0.020481	0.0162511
1474	9	21775229	21989358	214129	LOC101906475	rnaseq	uncharacterized LOC101906475	52	0.0205085	0.0162621
1475	11	61655734	61970015	314281	WDPCP	best RefSeq	WD repeat containing planar cell polarity effector	66	0.0207014	0.0162732
1476	19	43713351	43785187	71836	BRCA1	best RefSeq	breast cancer 1	21	0.0207035	0.0162842
1477	4	18997765	19196597	198832	PHF14	mRNA	PHD finger protein 14	51	0.0207184	0.0162952
1478	4	71059807	71122448	62641	NPVF	best RefSeq	neuropeptide VF precursor	19	0.0207869	0.0163063
1479	1	82702726	82997435	294709	VPS8	mRNA	VPS8 CORVET complex subunit	54	0.0208256	0.0163173
1480	8	44671352	44895500	224148	PGM5	best RefSeq	phosphoglucomutase 5	52	0.0209474	0.0163283
1481	16	65545497	65665386	119889	LAMC1	best RefSeq	laminin subunit gamma 1	38	0.0209485	0.0163394
1482	1	142875109	142980631	105522	BACE2	best RefSeq	beta-site APP-cleaving enzyme 2	28	0.0210177	0.0163504
1483	5	42149134	42421095	271961	LOC101907676	mRNA	uncharacterized LOC101907676	34	0.0210561	0.0163614
1484	4	25054690	25097574	42884	ANKMY2	best RefSeq	ankyrin repeat and MYND domain containing 2	16	0.0211434	0.0163725
1485	22	25053485	25373765	320280	CNTN6	best RefSeq	contactin 6	84	0.0212152	0.0163835
1486	4	88250496	88354594	104098	SLC13A1	best RefSeq	solute carrier family 13 (sodium/sulfate symporter) member 1	39	0.0213199	0.0163945
1487	2	43649134	43979598	330464	FMNL2	best RefSeq	formin like 2	82	0.0214056	0.0164056
1488	1	144493886	144604738	110852	PDE9A	mRNA	phosphodiesterase 9A	24	0.0214647	0.0164166
1489	25	27955039	27985603	30564	PSPH	best RefSeq	phosphoserine phosphatase	16	0.0214695	0.0164276
1490	21	35412324	35694580	282256	STXBP6	best RefSeq	syntaxin binding protein 6	101	0.0214834	0.0164387
1491	4	102576438	102627066	50628	AKR1D1	best RefSeq	aldo-keto reductase family 1 member D1	15	0.0216074	0.0164497
1492	6	19688808	19854439	165631	LOC104972684	rnaseq	uncharacterized LOC104972684	32	0.0216685	0.0164607
1493	3	43502635	43605379	102744	AGL	best RefSeq	amylo-alpha-1 6-glucosidase 4-alpha-glucanotransferase	27	0.021709	0.0164718
1494	23	47670503	47714483	43980	DSP	best RefSeq	desmoplakin	18	0.0217908	0.0164828
1495	8	44907063	45080578	173515	LOC101909075	rnaseq	uncharacterized LOC101909075	40	0.0218194	0.0164938
1496	4	46566454	46813646	247192	SRPK2	mRNA	SRSF protein kinase 2	26	0.0218487	0.0165049
1497	6	21476701	21534528	57827	LOC101905590	mRNA	uncharacterized LOC101905590	27	0.0219168	0.0165159
1498	12	16253903	16360476	106573	LCP1	best RefSeq	lymphocyte cytosolic protein 1 (L-plastin)	40	0.0219493	0.0165269
1499	1	94965135	95364546	399411	SPATA16	mRNA	spermatogenesis associated 16	169	0.0219723	0.016538
1500	27	18914043	19014504	100461	MTMR7	best RefSeq	myotubularin related protein 7	18	0.0220663	0.016549
1501	20	9325946	9419062	93116	MAP1B	best RefSeq	microtubule associated protein 1B	27	0.0220737	0.01656
1502	9	23051925	23228533	176608	UBE3D	best RefSeq	ubiquitin protein ligase E3D	39	0.0223916	0.0165711
1503	24	49191769	49590643	398874	DYM	best RefSeq	dymeclin	61	0.0225992	0.0165821
1504	3	68359189	68986439	627250	ST6GALNAC3	mRNA	ST6 (alpha-N-acetyl-neuraminyl-23-beta-galactosyl-13)-N-acetylgalactosaminide alpha-26-sialyltransferase 3	197	0.0225996	0.0165931
1505	5	22801738	22932444	130706	EEA1	mRNA	early endosome antigen 1	23	0.0226729	0.0166041
1506	17	66276572	66349821	73249	SVOP	best RefSeq	SV2 related protein	19	0.0226882	0.0166152
1507	16	28294945	28582348	287403	CNIH3	best RefSeq	cornichon family AMPA receptor auxiliary protein 3	64	0.0228731	0.0166262
1508	19	17665144	18023500	358356	MYO1D	best RefSeq	myosin ID	135	0.0230558	0.0166372
1509	1	82226119	82279679	53560	LIPH	mRNA	lipase member H	15	0.023107	0.0166483
1510	10	17515658	17602335	86677	UACA	best RefSeq	uveal autoantigen with coiled-coil domains and ankyrin repeats	27	0.0231367	0.0166593
1511	11	25016565	25173984	157419	MTA3	best RefSeq	metastasis associated 1 family member 3	33	0.023144	0.0166703
1512	4	104568111	104634514	66403	SLC37A3	best RefSeq	solute carrier family 37 member 3|sugar phosphate exchanger 3	21	0.023399	0.0166814
1513	4	14101732	14275109	173377	LOC101906304	mRNA	uncharacterized LOC101906304	44	0.0234182	0.0166924
1514	19	13750863	14040032	289169	ACACA	best RefSeq	acetyl-CoA carboxylase alpha	56	0.0234386	0.0167034
1515	8	112681289	112754410	73121	LOC101906903	rnaseq	uncharacterized LOC101906903	18	0.0234455	0.0167145
1516	25	30043772	30250618	206846	AUTS2	mRNA	autism susceptibility candidate 2	48	0.0235052	0.0167255
1517	8	72394762	72523549	128787	LOC507019	mRNA	disintegrin and metalloproteinase domain-containing protein 28	43	0.0235078	0.0167365
1518	2	89783382	89856886	73504	AOX2	best RefSeq	aldehyde oxidase 2	36	0.0235127	0.0167476
1519	20	36707138	36993695	286557	WDR70	best RefSeq	WD repeat domain 70	46	0.0235154	0.0167586
1520	20	9840983	9919882	78899	MCCC2	mRNA	methylcrotonoyl-CoA carboxylase 2	18	0.0237345	0.0167696
1521	23	40616322	40677039	60717	GMPR	best RefSeq	guanosine monophosphate reductase	20	0.023761	0.0167807
1522	18	4557015	4703601	146586	ADAMTS18	best RefSeq	ADAM metallopeptidase with thrombospondin type 1 motif 18	54	0.023774	0.0167917
1523	16	62245107	62331862	86755	TDRD5	mRNA	tudor domain containing 5	27	0.0238152	0.0168027
1524	23	8582917	8688926	106009	C23H6orf106	best RefSeq	chromosome 23 open reading frame human C6orf106	22	0.0238863	0.0168138
1525	10	77201251	77330827	129576	SPTB	mRNA	spectrin beta erythrocytic	29	0.0239089	0.0168248
1526	14	11327981	11696284	368303	ASAP1	best RefSeq	ArfGAP with SH3 domain ankyrin repeat and PH domain 1	77	0.023917	0.0168358
1527	14	19205951	19382907	176956	LOC100139328	protein	metalloendopeptidase OMA1 mitochondrial-like	46	0.0239429	0.0168469
1528	20	57028189	57145663	117474	MARCH11	best RefSeq	membrane associated ring-CH-type finger 11	34	0.0239519	0.0168579
1529	29	32873781	33009046	135265	ARHGAP32	best RefSeq	Rho GTPase activating protein 32	60	0.0240185	0.0168689
1530	26	17380651	17466941	86290	BLNK	best RefSeq	B-cell linker	43	0.0241172	0.01688
1531	4	89678323	89779103	100780	LOC100847727	protein	60S ribosomal protein L17 pseudogene	31	0.0241266	0.016891
1532	18	29541553	29862953	321400	CDH8	best RefSeq	cadherin 8 type 2	107	0.0242401	0.016902
1533	7	31950209	32058043	107834	PRDM6	best RefSeq	PR domain containing 6	26	0.0242516	0.0169131
1534	5	24072234	24225487	153253	PLXNC1	best RefSeq	plexin C1	32	0.0243013	0.0169241
1535	6	103632208	103829714	197506	AFF1	best RefSeq	AF4/FMR2 family member 1	71	0.0243852	0.0169351
1536	20	9211215	9315275	104060	MRPS27	best RefSeq	mitochondrial ribosomal protein S27	22	0.0244363	0.0169462
1537	6	62893072	63128208	235136	ATP8A1	best RefSeq	ATPase aminophospholipid transporter (APLT) class I type 8A member 1	54	0.0245614	0.0169572
1538	19	31284737	31363098	78361	MAP2K4	best RefSeq	mitogen-activated protein kinase kinase 4	21	0.0246242	0.0169682
1539	13	24860225	25058558	198333	LOC101903244	rnaseq	uncharacterized LOC101903244	49	0.0246288	0.0169793
1540	27	24632930	24789584	156654	TNKS	best RefSeq	tankyrase TRF1-interacting ankyrin-related ADP-ribose polymerase	41	0.0246913	0.0169903
1541	11	36254029	36371025	116996	ASB3	best RefSeq	ankyrin repeat and SOCS box containing 3	30	0.0247425	0.0170013
1542	9	49714502	49817136	102634	ASCC3	best RefSeq	activating signal cointegrator 1 complex subunit 3	22	0.0247906	0.0170124
1543	23	40195009	40610278	415269	ATXN1	mRNA	ataxin 1	208	0.0249001	0.0170234
1544	1	109821736	110273727	451991	RSRC1	best RefSeq	arginine/serine-rich coiled-coil 1	55	0.024989	0.0170344
1545	5	75343280	75464712	121432	CACNG2	best RefSeq	calcium channel voltage-dependent gamma subunit 2	39	0.0250586	0.0170455
1546	22	57865171	57909696	44525	MRPS25	best RefSeq	mitochondrial ribosomal protein S25	18	0.0251796	0.0170565
1547	9	84252354	84341979	89625	SHPRH	mRNA	SNF2 histone linker PHD RING helicase E3 ubiquitin protein ligase	28	0.0252735	0.0170675
1548	6	66982102	67118236	136134	COX7B2	best RefSeq	cytochrome c oxidase subunit 7B2 mitochondrial	17	0.0253842	0.0170786
1549	2	128984349	129022616	38267	RCAN3	best RefSeq	RCAN family member 3	19	0.0254187	0.0170896
1550	13	74092649	74179111	86462	STK4	best RefSeq	serine/threonine kinase 4	31	0.0254375	0.0171006
1551	5	64928004	65361839	433835	ANO4	best RefSeq	anoctamin 4	122	0.0256524	0.0171116
1552	4	28106703	28381245	274542	LOC104971978	rnaseq	uncharacterized LOC104971978	70	0.0256712	0.0171227
1553	23	41165798	41394315	228517	JARID2	mRNA	jumonji and AT-rich interaction domain containing 2	58	0.0256725	0.0171337
1554	8	19847476	19903042	55566	LOC100296162	protein	dnaJ homolog subfamily A member 1 pseudogene	23	0.0256885	0.0171447
1555	6	18666198	18854670	188472	PAPSS1	best RefSeq	3'-phosphoadenosine 5'-phosphosulfate synthase 1	47	0.0258554	0.0171558
1556	2	19339167	19433176	94009	AGPS	best RefSeq	alkylglycerone phosphate synthase	19	0.0258918	0.0171668
1557	10	6725337	6853382	128045	COL4A3BP	best RefSeq	collagen type IV alpha 3 binding protein	32	0.02592	0.0171778
1558	5	51219320	51331582	112262	MON2	mRNA	MON2 homolog regulator of endosome-to-Golgi trafficking	15	0.0259632	0.0171889
1559	18	31092974	31222880	129906	LOC104974806	rnaseq	uncharacterized LOC104974806	22	0.0260789	0.0171999
1560	23	6529133	6666336	137203	LRRC1	best RefSeq	leucine rich repeat containing 1	46	0.0261382	0.0172109
1561	2	61968461	62020081	51620	LOC533850	mRNA	R3H domain-containing protein 1	16	0.0261752	0.017222
1562	14	10191101	10264167	73066	LOC100336574	mRNA	protein EFR3 homolog A	22	0.0263774	0.017233
1563	3	98370383	98536869	166486	SPATA6	best RefSeq	spermatogenesis associated 6	28	0.0264252	0.017244
1564	29	1067597	1121228	53631	CEP295	mRNA	centrosomal protein 295kDa	25	0.0264663	0.0172551
1565	14	7725136	7773818	48682	LOC101903247	rnaseq	uncharacterized LOC101903247	21	0.0265352	0.0172661
1566	17	53791830	53909258	117428	LOC100847522	rnaseq	uncharacterized LOC100847522	46	0.0266472	0.0172771
1567	26	16954129	16995382	41253	ALDH18A1	best RefSeq	aldehyde dehydrogenase 18 family member A1	17	0.0267552	0.0172882
1568	10	74095858	74140535	44677	HIF1A	best RefSeq	hypoxia inducible factor 1 alpha subunit (basic helix-loop-helix transcription factor)	18	0.0268585	0.0172992
1569	13	31853582	31943833	90251	TRDMT1	best RefSeq	tRNA aspartic acid methyltransferase 1	16	0.0268826	0.0173102
1570	3	26125228	26187416	62188	VTCN1	mRNA	V-set domain containing T cell activation inhibitor 1	24	0.0268877	0.0173213
1571	21	23577839	23668524	90685	HOMER2	best RefSeq	homer scaffolding protein 2	21	0.0268967	0.0173323
1572	10	10613900	10711992	98092	CMYA5	best RefSeq	cardiomyopathy-associated protein 5	52	0.0269125	0.0173433
1573	13	73669767	73749997	80230	PKIG	best RefSeq	protein kinase (cAMP-dependent catalytic) inhibitor gamma	32	0.0269135	0.0173544
1574	8	40180179	40253112	72933	SLC1A1	best RefSeq	solute carrier family 1 (neuronal/epithelial high affinity glutamate transporter system Xag) member 1	24	0.0269609	0.0173654
1575	5	84282878	84419806	136928	RASSF8	best RefSeq	Ras association (RalGDS/AF-6) domain family (N-terminal) member 8	54	0.0270204	0.0173764
1576	12	33460363	33548572	88209	LOC536660	mRNA	phospholipid-transporting ATPase IB-like	30	0.027065	0.0173875
1577	1	76545046	76624528	79482	CCDC50	best RefSeq	coiled-coil domain containing 50	22	0.0270903	0.0173985
1578	22	49951089	50235380	284291	DOCK3	mRNA	dedicator of cytokinesis 3	31	0.0271127	0.0174095
1579	7	52713990	52909134	195144	NRG2	mRNA	neuregulin 2	26	0.027144	0.0174206
1580	24	48162393	48547444	385051	ZBTB7C	mRNA	zinc finger and BTB domain containing 7C	67	0.0272175	0.0174316
1581	22	32697499	32907157	209658	FAM19A4	best RefSeq	family with sequence similarity 19 (chemokine (C-C motif)-like) member A4	84	0.0273296	0.0174426
1582	15	2114096	2719504	605408	GRIA4	best RefSeq	glutamate receptor ionotropic AMPA 4	91	0.0273869	0.0174537
1583	28	16727301	16869269	141968	RHOBTB1	best RefSeq	Rho-related BTB domain containing 1	75	0.0273932	0.0174647
1584	10	51020038	51241044	221006	MYO1E	mRNA	myosin IE	60	0.0274637	0.0174757
1585	5	39996167	40401972	405805	CNTN1	best RefSeq	contactin 1	65	0.0274722	0.0174868
1586	12	21733772	21805978	72206	LOC516736	protein	phosphatidylinositol 345-trisphosphate 3-phosphatase TPTE2-like	15	0.0275396	0.0174978
1587	17	33493819	33534659	40840	ANKRD50	best RefSeq	ankyrin repeat domain 50	20	0.0275545	0.0175088
1588	19	45717601	45774053	56452	PLEKHM1	mRNA	pleckstrin homology and RUN domain containing M1	19	0.0275665	0.0175199
1589	23	102549	864552	762003	KHDRBS2	mRNA	KH domain containing RNA binding signal transduction associated 2	71	0.0275886	0.0175309
1590	25	14646654	14703180	56526	LOC515570	mRNA	nodal modulator 1	16	0.0275947	0.0175419
1591	24	14631158	14701219	70061	LOC104975736	rnaseq	uncharacterized LOC104975736	20	0.0276046	0.017553
1592	23	12124682	12462083	337401	BTBD9	best RefSeq	BTB (POZ) domain containing 9	78	0.0278701	0.017564
1593	13	11724111	12199278	475167	CAMK1D	mRNA	calcium/calmodulin dependent protein kinase ID	145	0.0278716	0.017575
1594	15	77264059	77435912	171853	AMBRA1	best RefSeq	autophagy/beclin-1 regulator 1	40	0.0279594	0.0175861
1595	15	53671857	53875934	204077	FAM168A	best RefSeq	family with sequence similarity 168 member A	32	0.0279853	0.0175971
1596	13	29838858	29874473	35615	DCLRE1C	best RefSeq	DNA cross-link repair 1C	15	0.028052	0.0176081
1597	25	22527779	22644840	117061	LOC788385	protein	uncharacterized LOC788385	51	0.0281135	0.0176192
1598	11	62877201	62951520	74319	AFTPH	mRNA	aftiphilin	21	0.0281394	0.0176302
1599	3	79284892	79734387	449495	PDE4B	best RefSeq	cAMP-specific 3'5'-cyclic phosphodiesterase 4B	102	0.0282644	0.0176412
1600	3	40377631	40432794	55163	LOC533361	protein	radial spoke head protein 9 homolog	17	0.02832	0.0176523
1601	9	70875545	71152285	276740	LOC101904601	mRNA	uncharacterized LOC101904601	74	0.0283431	0.0176633
1602	25	16820441	16908660	88219	SYT17	best RefSeq	synaptotagmin 17	28	0.028435	0.0176743
1603	12	72289588	72390171	100583	LOC100337069	mRNA	multidrug resistance-associated protein 4	39	0.0285975	0.0176853
1604	1	52548841	52846703	297862	BBX	best RefSeq	bobby sox homolog (Drosophila)	68	0.0287003	0.0176964
1605	28	19709521	19808969	99448	REEP3	best RefSeq	receptor accessory protein 3	42	0.0287439	0.0177074
1606	18	6609577	6700833	91256	LOC101902700	rnaseq	uncharacterized LOC101902700	30	0.0288253	0.0177184
1607	15	31801643	32143949	342306	GRIK4	best RefSeq	glutamate receptor ionotropic kainate 4	86	0.0288908	0.0177295
1608	5	38395828	38571915	176087	PPHLN1	best RefSeq	periphilin 1	33	0.0289543	0.0177405
1609	24	52210655	53509239	1298584	DCC	mRNA	DCC netrin 1 receptor	517	0.0289934	0.0177515
1610	10	58841489	59030795	189306	DMXL2	mRNA	Dmx like 2	35	0.0290645	0.0177626
1611	2	24806838	24861024	54186	DYNC1I2	best RefSeq	dynein cytoplasmic 1 intermediate chain 2	15	0.029133	0.0177736
1612	15	44962812	45027866	65054	RIC3	best RefSeq	RIC3 acetylcholine receptor chaperone	37	0.0291461	0.0177846
1613	11	72868277	72971983	103706	CIB4	best RefSeq	calcium and integrin binding family member 4	17	0.0291483	0.0177957
1614	15	32185798	32251509	65711	TBCEL	best RefSeq	tubulin folding cofactor E-like	15	0.0293028	0.0178067
1615	3	41990004	42069094	79090	LOC104971612	rnaseq	uncharacterized LOC104971612	25	0.0293423	0.0178177
1616	17	30223724	30287412	63688	HSPA4L	mRNA	heat shock protein family A (Hsp70) member 4 like	16	0.0294334	0.0178288
1617	16	12643618	12733800	90182	CDC73	best RefSeq	cell division cycle 73	17	0.029488	0.0178398
1618	1	70022772	70106409	83637	HEG1	mRNA	heart development protein with EGF like domains 1	21	0.0295606	0.0178508
1619	7	30340678	30453591	112913	ZNF608	best RefSeq	zinc finger protein 608	30	0.029709	0.0178619
1620	5	40558539	40686523	127984	MUC19	mRNA	mucin 19 oligomeric	27	0.0297187	0.0178729
1621	14	65992623	66084636	92013	ANKRD46	best RefSeq	ankyrin repeat domain 46	18	0.0298294	0.0178839
1622	8	49557402	49611020	53618	LOC104969356	rnaseq	uncharacterized LOC104969356	17	0.0299691	0.017895
1623	7	26970751	27064924	94173	SLC12A2	best RefSeq	solute carrier family 12 (sodium/potassium/chloride transporter) member 2	19	0.0299806	0.017906
1624	14	26447722	26514216	66494	NSMAF	mRNA	protein FAN	15	0.0301287	0.017917
1625	21	47852615	48169319	316704	MIPOL1	mRNA	mirror-image polydactyly 1	74	0.0301311	0.0179281
1626	12	22817678	23053613	235935	LHFP	best RefSeq	lipoma HMGIC fusion partner	70	0.0302662	0.0179391
1627	11	69203109	69398824	195715	LCLAT1	mRNA	lysocardiolipin acyltransferase 1	48	0.0303893	0.0179501
1628	1	6366367	6415042	48675	MAP3K7CL	mRNA	MAP3K7 C-terminal like	28	0.030455	0.0179612
1629	10	73929869	74049904	120035	LOC104973202	rnaseq	uncharacterized LOC104973202	34	0.0305722	0.0179722
1630	12	18599270	18711893	112623	LOC101903925	rnaseq	uncharacterized LOC101903925	25	0.0305954	0.0179832
1631	8	101280067	101406355	126288	AKAP2	best RefSeq	A-kinase anchoring protein 2	52	0.0307177	0.0179943
1632	9	31864714	31980839	116125	LOC104969517	rnaseq	uncharacterized LOC104969517	34	0.0308307	0.0180053
1633	2	21880323	22081288	200965	CHN1	best RefSeq	chimerin 1	30	0.0309458	0.0180163
1634	12	32240347	32293439	53092	FLT3	mRNA	fms related tyrosine kinase 3	16	0.0310559	0.0180274
1635	14	83664709	83783774	119065	DEPTOR	best RefSeq	DEP domain containing MTOR-interacting protein	19	0.031243	0.0180384
1636	24	31674397	32049400	375003	ZNF521	best RefSeq	zinc finger protein 521	100	0.0313504	0.0180494
1637	17	67642644	67759046	116402	ADRBK2	best RefSeq	adrenergic beta receptor kinase 2	31	0.0313823	0.0180605
1638	16	63896780	64047037	150257	LOC104970216	rnaseq	uncharacterized LOC104970216	56	0.0317122	0.0180715
1639	11	88011060	88179953	168893	ASAP2	mRNA	ArfGAP with SH3 domain ankyrin repeat and PH domain 2	49	0.0317375	0.0180825
1640	19	36083613	36142001	58388	UTP18	best RefSeq	UTP18 small subunit processome component	15	0.0318049	0.0180936
1641	10	25861268	25924267	62999	RPGRIP1	best RefSeq	retinitis pigmentosa GTPase regulator interacting protein 1	37	0.0323872	0.0181046
1642	17	29553136	29664766	111630	LOC101903013	rnaseq	uncharacterized LOC101903013	32	0.0324034	0.0181156
1643	12	13836626	14063482	226856	LOC104973573	rnaseq	proline-rich protein 2-like	69	0.0325019	0.0181267
1644	13	66567169	66730589	163420	RBL1	best RefSeq	retinoblastoma-like 1	24	0.0325949	0.0181377
1645	6	4491058	4747534	256476	PRDM5	best RefSeq	PR domain containing 5	56	0.0326391	0.0181487
1646	10	33950024	34069008	118984	SPRED1	best RefSeq	sprouty-related EVH1 domain containing 1	21	0.0326801	0.0181598
1647	2	36373939	36508295	134356	PLA2R1	best RefSeq	phospholipase A2 receptor 1	46	0.0328083	0.0181708
1648	12	23987590	24195888	208298	TRPC4	best RefSeq	transient receptor potential cation channel subfamily C member 4	53	0.0328215	0.0181818
1649	9	34160117	34282559	122442	RFX6	mRNA	regulatory factor X6	26	0.0328927	0.0181929
1650	5	65912912	65996254	83342	GNPTAB	best RefSeq	N-acetylglucosamine-1-phosphate transferase alpha and beta subunits	17	0.0329886	0.0182039
1651	26	35050365	35192086	141721	AFAP1L2	best RefSeq	actin filament associated protein 1 like 2	31	0.0330279	0.0182149
1652	7	29134363	29368740	234377	LOC104972823	rnaseq	uncharacterized LOC104972823	40	0.0330893	0.0182259
1653	3	56885487	56986687	101200	LOC104969809	rnaseq	uncharacterized LOC104969809	21	0.0330921	0.018237
1654	7	2586096	2818693	232597	OBSCN	best RefSeq	obscurin cytoskeletal calmodulin and titin-interacting RhoGEF	44	0.0331802	0.018248
1655	28	8143945	8232975	89030	TBCE	best RefSeq	tubulin folding cofactor E	27	0.0332257	0.018259
1656	27	40131405	40500480	369075	RARB	mRNA	retinoic acid receptor beta	122	0.0333987	0.0182701
1657	22	22843821	23253560	409739	CRBN	best RefSeq	cereblon	101	0.0334714	0.0182811
1658	26	11383661	11467711	84050	KIF20B	best RefSeq	kinesin family member 20B	22	0.0335937	0.0182921
1659	17	49443674	49617411	173737	TMEM132C	mRNA	transmembrane protein 132C	45	0.0336221	0.0183032
1660	4	103062790	103198996	136206	SVOPL	best RefSeq	SVOP-like	47	0.0337758	0.0183142
1661	1	57546462	57649432	102970	CD200	best RefSeq	CD200 molecule	19	0.0338735	0.0183252
1662	10	47091369	47150499	59130	LOC104973151	rnaseq	uncharacterized LOC104973151	27	0.0339123	0.0183363
1663	13	23031283	23238314	207031	MLLT10	mRNA	myeloid/lymphoid or mixed-lineage leukemia; translocated to 10	21	0.0339589	0.0183473
1664	29	18618214	18780241	162027	PAK1	best RefSeq	p21 protein (Cdc42/Rac)-activated kinase 1	36	0.0341559	0.0183583
1665	18	2290819	2371058	80239	WDR59	best RefSeq	WD repeat domain 59	26	0.0342043	0.0183694
1666	20	12376709	13006903	630194	MAST4	mRNA	microtubule associated serine/threonine kinase family member 4	237	0.034277	0.0183804
1667	10	10343971	10485317	141346	HOMER1	best RefSeq	homer scaffolding protein 1	51	0.0343879	0.0183914
1668	7	17467356	17567410	100054	ARHGEF18	mRNA	Rho/Rac guanine nucleotide exchange factor 18	25	0.0343885	0.0184025
1669	6	14171312	14227241	55929	ZGRF1	mRNA	zinc finger GRF-type containing 1	20	0.0343998	0.0184135
1670	15	33993514	34022263	28749	CRTAM	best RefSeq	class-I MHC-restricted T cell associated molecule	19	0.0344485	0.0184245
1671	22	21994926	22088654	93728	SUMF1	best RefSeq	sulfatase modifying factor 1	24	0.0345807	0.0184356
1672	11	15196735	15381751	185016	TTC27	best RefSeq	tetratricopeptide repeat domain 27	59	0.0346671	0.0184466
1673	18	26390037	26473037	83000	CNOT1	best RefSeq	CCR4-NOT transcription complex subunit 1	19	0.0349047	0.0184576
1674	20	4918944	5117448	198504	LOC101903982	rnaseq	synaptopodin 2-like protein	70	0.0351213	0.0184687
1675	2	132094126	132452165	358039	EIF4G3	mRNA	eukaryotic translation initiation factor 4 gamma 3	84	0.0351486	0.0184797
1676	26	16684091	16919269	235178	SORBS1	best RefSeq	sorbin and SH3 domain containing 1	94	0.0353449	0.0184907
1677	18	43358239	43433978	75739	TDRD12	mRNA	tudor domain containing 12	24	0.0354789	0.0185018
1678	29	6351877	6462290	110413	TYR	best RefSeq	tyrosinase	31	0.035768	0.0185128
1679	13	28631455	29317799	686344	FRMD4A	best RefSeq	FERM domain containing 4A	190	0.0357689	0.0185238
1680	22	44902083	44953693	51610	FAM208A	best RefSeq	family with sequence similarity 208 member A	16	0.035924	0.0185349
1681	22	48444153	48549526	105373	SFMBT1	best RefSeq	Scm-like with four mbt domains 1	25	0.035963	0.0185459
1682	2	85965113	86246053	280940	ANKRD44	mRNA	ankyrin repeat domain 44	91	0.035964	0.0185569
1683	28	39586541	39742220	155679	CCSER2	mRNA	coiled-coil serine rich protein 2	44	0.0359946	0.018568
1684	11	13635044	13760087	125043	ADD2	best RefSeq	adducin 2	32	0.0360966	0.018579
1685	1	50655991	50882584	226593	CBLB	best RefSeq	Cbl proto-oncogene B E3 ubiquitin protein ligase	61	0.0361754	0.01859
1686	13	79658823	79946768	287945	LOC101908130	mRNA	collagen alpha-1(I) chain-like	57	0.0362558	0.0186011
1687	12	79691579	79821051	129472	DOCK9	best RefSeq	dedicator of cytokinesis 9	43	0.0363184	0.0186121
1688	3	31900270	31986508	86238	TMIGD3	best RefSeq	transmembrane and immunoglobulin domain containing 3	28	0.0363292	0.0186231
1689	4	14729853	14771450	41597	LOC104971947	rnaseq	uncharacterized LOC104971947	19	0.0363577	0.0186342
1690	4	66649462	66756160	106698	PLEKHA8	best RefSeq	pleckstrin homology domain containing A8	22	0.0366918	0.0186452
1691	13	71390499	72316034	925535	PTPRT	mRNA	protein tyrosine phosphatase receptor type T	347	0.036707	0.0186562
1692	4	88137763	88159157	21394	LOC104972175	rnaseq	uncharacterized LOC104972175	15	0.0367221	0.0186673
1693	20	48874612	49061736	187124	CDH10	best RefSeq	cadherin 10	39	0.0367488	0.0186783
1694	1	10083032	10165613	82581	JAM2	best RefSeq	junctional adhesion molecule 2	27	0.0367621	0.0186893
1695	9	42756884	42868592	111708	SCML4	best RefSeq	sex comb on midleg-like 4 (Drosophila)	20	0.0368079	0.0187004
1696	12	12293695	12407140	113445	DGKH	mRNA	diacylglycerol kinase eta	53	0.0368827	0.0187114
1697	27	23993423	24104604	111181	MFHAS1	mRNA	malignant fibrous histiocytoma amplified sequence 1	44	0.0370676	0.0187224
1698	2	93222347	94387193	1164846	PARD3B	mRNA	par-3 family cell polarity regulator beta	393	0.0371821	0.0187335
1699	20	50444980	51625279	1180299	CDH12	best RefSeq	cadherin 12	273	0.0373112	0.0187445
1700	6	92450360	92508035	57675	PPEF2	best RefSeq	protein phosphatase EF-hand calcium binding domain 2	22	0.0374018	0.0187555
1701	12	31858288	31982601	124313	PAN3	mRNA	PAN3 poly(A) specific ribonuclease subunit	20	0.0374288	0.0187665
1702	11	5786452	5834360	47908	SLC10A6	best RefSeq	solute carrier family 10 (sodium/bile acid cotransporter) member 6	17	0.0374587	0.0187776
1703	28	27729119	28123956	394837	CDH23	best RefSeq	cadherin-related 23	69	0.0374871	0.0187886
1704	24	54653965	54715265	61300	RAB27B	best RefSeq	RAB27B member RAS oncogene family	30	0.0375089	0.0187996
1705	22	16247269	16309329	62060	TOPAZ1	best RefSeq	testis and ovary specific PAZ domain containing 1	17	0.0375526	0.0188107
1706	2	15361690	15397552	35862	LOC101905778	rnaseq	uncharacterized LOC101905778	16	0.0375626	0.0188217
1707	26	27270121	27613868	343747	LOC104975989	rnaseq	uncharacterized LOC104975989	161	0.0375693	0.0188327
1708	16	43846178	43992240	146062	PEX14	best RefSeq	peroxisomal biogenesis factor 14	20	0.0376021	0.0188438
1709	4	70049636	70117451	67815	SNX10	best RefSeq	sorting nexin 10	17	0.0378161	0.0188548
1710	23	36292830	36346409	53579	LOC101904884	mRNA	uncharacterized LOC101904884	18	0.0379728	0.0188658
1711	13	16041687	16164070	122383	TAF3	mRNA	TATA-box binding protein associated factor 3	24	0.0380266	0.0188769
1712	12	51025832	51245847	220015	LMO7	mRNA	LIM domain 7	68	0.0382248	0.0188879
1713	26	24405802	24653431	247629	SH3PXD2A	mRNA	SH3 and PX domains 2A	45	0.0382768	0.0188989
1714	3	34311416	34387603	76187	KIAA1324	mRNA	KIAA1324 ortholog	16	0.0384375	0.01891
1715	7	35812576	35858617	46041	TNFAIP8	best RefSeq	TNF alpha induced protein 8	15	0.0384799	0.018921
1716	10	60078424	60160778	82354	GABPB1	best RefSeq	GA binding protein transcription factor beta subunit 1	19	0.0389536	0.018932
1717	6	118942974	119093365	150391	AFAP1	best RefSeq	actin filament associated protein 1	31	0.039011	0.0189431
1718	26	11138690	11237985	99295	SLC16A12	mRNA	solute carrier family 16 member 12	41	0.0390147	0.0189541
1719	18	47978003	48246508	268505	SIPA1L3	mRNA	signal-induced proliferation-associated 1 like 3	53	0.0390873	0.0189651
1720	23	42736669	42795061	58392	RANBP9	mRNA	RAN binding protein 9	22	0.0392087	0.0189762
1721	6	65150529	65215358	64829	LOC104972745	rnaseq	uncharacterized LOC104972745	16	0.0393042	0.0189872
1722	11	37863200	37981786	118586	CCDC88A	best RefSeq	coiled-coil domain containing 88A	21	0.0393472	0.0189982
1723	9	63519088	63622497	103409	ZNF292	best RefSeq	zinc finger protein 292	15	0.0395613	0.0190093
1724	16	39722520	39761489	38969	FMO4	best RefSeq	flavin containing monooxygenase 4	15	0.0397205	0.0190203
1725	22	38221385	38459201	237816	LOC101907894	rnaseq	uncharacterized LOC101907894	60	0.0402412	0.0190313
1726	6	9702186	9877852	175666	LOC104972654	rnaseq	uncharacterized LOC104972654	31	0.0403109	0.0190424
1727	14	10821670	11047549	225879	ADCY8	best RefSeq	adenylate cyclase 8 (brain)	55	0.0404675	0.0190534
1728	1	117532036	117545609	13573	IGSF10	best RefSeq	immunoglobulin superfamily member 10	15	0.040492	0.0190644
1729	26	10662360	10714368	52008	ACTA2	best RefSeq	actin alpha 2 smooth muscle aorta	16	0.0407107	0.0190755
1730	7	49249637	49400617	150980	TRPC7	best RefSeq	transient receptor potential cation channel subfamily C member 7	29	0.0407425	0.0190865
1731	23	30079806	30102698	22892	ZSCAN12	best RefSeq	zinc finger and SCAN domain containing 12	19	0.0407547	0.0190975
1732	25	17269892	17407207	137315	C25H16orf62	best RefSeq	chromosome 25 open reading frame human C16orf62	35	0.0408025	0.0191086
1733	6	28467207	28497056	29849	LOC104972710	rnaseq	uncharacterized LOC104972710	15	0.0408061	0.0191196
1734	14	44969002	45027084	58082	STMN2	best RefSeq	stathmin 2	15	0.040817	0.0191306
1735	16	70131118	70367451	236333	LOC101905027	rnaseq	uncharacterized LOC101905027	76	0.0408635	0.0191417
1736	6	101195740	101273209	77469	CDS1	mRNA	CDP-diacylglycerol synthase 1	23	0.0408875	0.0191527
1737	3	67353122	67614778	261656	AK5	best RefSeq	adenylate kinase 5	67	0.0409461	0.0191637
1738	28	24966552	25004075	37523	DNA2	best RefSeq	DNA replication helicase/nuclease 2	16	0.0411577	0.0191748
1739	16	25895748	26011851	116103	DUSP10	best RefSeq	dual specificity phosphatase 10	32	0.0411734	0.0191858
1740	11	102810773	102953618	142845	AK8	best RefSeq	adenylate kinase 8	21	0.0411912	0.0191968
1741	28	15995779	16408346	412567	LOC100337251	mRNA	ankyrin-3	204	0.0412425	0.0192079
1742	15	74652043	74830690	178647	HSD17B12	best RefSeq	hydroxysteroid (17-beta) dehydrogenase 12	49	0.0415306	0.0192189
1743	22	10813837	10938343	124506	GOLGA4	best RefSeq	golgin A4	15	0.0415348	0.0192299
1744	1	96454678	96730331	275653	PLD1	best RefSeq	phospholipase D1 phosphatidylcholine-specific	103	0.0418181	0.019241
1745	12	17281957	17358122	76165	LOC104973547	rnaseq	uncharacterized LOC104973547	32	0.0419801	0.019252
1746	28	25062360	25198728	136368	TET1	mRNA	tet methylcytosine dioxygenase 1	49	0.0420476	0.019263
1747	26	15012954	15070727	57773	FRA10AC1	best RefSeq	FRA10AC1 homolog (human)	15	0.0420709	0.0192741
1748	22	17174686	17253914	79228	SETD5	best RefSeq	SET domain containing 5	17	0.0420911	0.0192851
1749	13	79971109	80131329	160220	NFATC2	mRNA	nuclear factor of activated T-cells cytoplasmic calcineurin-dependent 2	25	0.0423181	0.0192961
1750	9	19253025	19331959	78934	LOC104972969	rnaseq	uncharacterized LOC104972969	36	0.0425237	0.0193071
1751	16	34656414	34787538	131124	CEP170	best RefSeq	centrosomal protein 170kDa	31	0.0425614	0.0193182
1752	27	32457643	32536110	78467	LOC104976108	rnaseq	uncharacterized LOC104976108	24	0.0426362	0.0193292
1753	5	42837380	43112732	275352	PTPRR	best RefSeq	protein tyrosine phosphatase receptor type R	61	0.0426433	0.0193402
1754	6	37120987	37457493	336506	FAM13A	best RefSeq	family with sequence similarity 13 member A	72	0.042895	0.0193513
1755	19	11958766	12532809	574043	BCAS3	mRNA	breast carcinoma amplified sequence 3	187	0.0429682	0.0193623
1756	11	6931033	7011934	80901	LOC101902835	rnaseq	uncharacterized LOC101902835	21	0.0430133	0.0193733
1757	18	16739433	16824483	85050	LONP2	best RefSeq	lon peptidase 2 peroxisomal	17	0.0431218	0.0193844
1758	11	16017923	16135641	117718	RASGRP3	best RefSeq	RAS guanyl releasing protein 3	35	0.043132	0.0193954
1759	13	19357180	19411442	54262	LOC101904425	rnaseq	uncharacterized LOC101904425	21	0.0431841	0.0194064
1760	5	101572243	101708455	136212	RIMKLB	best RefSeq	ribosomal modification protein rimK-like family member B	38	0.0432088	0.0194175
1761	23	44138871	44270257	131386	HIVEP1	mRNA	human immunodeficiency virus type I enhancer binding protein 1	48	0.0432277	0.0194285
1762	8	68017958	68063863	45905	LOC104969388	rnaseq	uncharacterized LOC104969388	19	0.0432626	0.0194395
1763	14	9793461	10085226	291765	KCNQ3	best RefSeq	potassium channel voltage gated KQT-like subfamily Q member 3	65	0.0433583	0.0194506
1764	3	56648536	56746350	97814	LOC104969806	rnaseq	uncharacterized LOC104969806	21	0.0437066	0.0194616
1765	17	8426781	8502031	75250	LOC104974566	rnaseq	uncharacterized LOC104974566	28	0.0438774	0.0194726
1766	8	100881870	101189855	307985	PALM2	best RefSeq	paralemmin 2	123	0.0439407	0.0194837
1767	11	483829	584788	100959	ANAPC1	mRNA	anaphase promoting complex subunit 1	31	0.0442043	0.0194947
1768	21	28627054	28871362	244308	FAM189A1	mRNA	family with sequence similarity 189 member A1	54	0.0442326	0.0195057
1769	3	66793797	66895377	101580	GIPC2	best RefSeq	GIPC PDZ domain containing family member 2	21	0.0443453	0.0195168
1770	2	90461666	90585163	123497	ALS2CR11	best RefSeq	amyotrophic lateral sclerosis 2 chromosome region candidate 11	16	0.0445071	0.0195278
1771	16	30387120	30493602	106482	ITPKB	mRNA	inositol-trisphosphate 3-kinase B	15	0.0445906	0.0195388
1772	11	37575263	37649764	74501	RTN4	best RefSeq	reticulon 4	16	0.0446052	0.0195499
1773	26	20408428	20491158	82730	LOC101905931	rnaseq	uncharacterized LOC101905931	41	0.0446218	0.0195609
1774	13	18094941	18182429	87488	ABI1	best RefSeq	abl interactor 1	15	0.0447643	0.0195719
1775	9	87158385	87475093	316708	UST	best RefSeq	uronyl-2-sulfotransferase	96	0.044789	0.019583
1776	15	24616726	24652144	35418	ZW10	best RefSeq	zw10 kinetochore protein	19	0.0450589	0.019594
1777	10	85126006	85244332	118326	NUMB	best RefSeq	numb homolog (Drosophila)	26	0.0450867	0.019605
1778	23	23795583	24254447	458864	PKHD1	mRNA	polycystic kidney and hepatic disease 1 (autosomal recessive)	242	0.0451483	0.0196161
1779	2	104492355	104560643	68288	MREG	best RefSeq	melanoregulin	18	0.0454072	0.0196271
1780	9	95981803	96094398	112595	SYNJ2	mRNA	synaptojanin 2	15	0.0454543	0.0196381
1781	15	27940425	28206752	266327	SIK3	mRNA	SIK family kinase 3	79	0.0456861	0.0196492
1782	8	82096668	82301981	205313	DAPK1	best RefSeq	death-associated protein kinase 1	45	0.0456887	0.0196602
1783	5	790612	857389	66777	TSPAN8	best RefSeq	tetraspanin 8	20	0.0457175	0.0196712
1784	14	21933237	22352530	419293	SNTG1	mRNA	syntrophin gamma 1	96	0.0458137	0.0196823
1785	12	36656105	36732663	76558	PARP4	mRNA	poly(ADP-ribose) polymerase family member 4	18	0.0458655	0.0196933
1786	26	25173674	25287415	113741	CFAP58	mRNA	cilia and flagella associated protein 58	50	0.0459514	0.0197043
1787	1	100158519	100242218	83699	GOLIM4	best RefSeq	golgi integral membrane protein 4	23	0.0460309	0.0197154
1788	29	6433525	6555419	121894	LOC101904943	rnaseq	uncharacterized LOC101904943	39	0.0460436	0.0197264
1789	7	32714461	32844688	130227	SNCAIP	best RefSeq	synuclein alpha interacting protein	40	0.0460532	0.0197374
1790	11	67066107	67158257	92150	ARHGAP25	best RefSeq	Rho GTPase activating protein 25	26	0.0461559	0.0197485
1791	1	64162065	64271971	109906	LOC104970863	rnaseq	uncharacterized LOC104970863	25	0.0461634	0.0197595
1792	2	79939326	80075972	136646	STAT4	best RefSeq	signal transducer and activator of transcription 4	28	0.0461944	0.0197705
1793	6	91597122	91723397	126275	PARM1	best RefSeq	prostate androgen-regulated mucin-like protein 1	49	0.046312	0.0197816
1794	29	12658731	12760901	102170	RAB30	best RefSeq	RAB30 member RAS oncogene family	44	0.0463604	0.0197926
1795	19	49381020	49490163	109143	SMURF2	mRNA	SMAD specific E3 ubiquitin protein ligase 2	18	0.0464297	0.0198036
1796	3	51150971	51281168	130197	RPAP2	best RefSeq	RNA polymerase II associated protein 2	21	0.0466057	0.0198147
1797	29	17544422	17628586	84164	NARS2	best RefSeq	asparaginyl-tRNA synthetase 2 mitochondrial (putative)	22	0.0467026	0.0198257
1798	24	26089489	26133414	43925	DSG1	best RefSeq	desmoglein 1	20	0.0467809	0.0198367
1799	1	66477421	66658928	181507	POLQ	mRNA	polymerase (DNA directed) theta	37	0.0469155	0.0198477
1800	10	35707642	35804775	97133	EIF2AK4	mRNA	eukaryotic translation initiation factor 2 alpha kinase 4	25	0.0469201	0.0198588
1801	13	75617763	75759769	142006	CDH22	best RefSeq	cadherin 22	26	0.0470417	0.0198698
1802	3	98788500	98874767	86267	LOC101906208	rnaseq	uncharacterized LOC101906208	15	0.0471176	0.0198808
1803	21	57260834	57331371	70537	TRIP11	mRNA	thyroid hormone receptor interactor 11	26	0.0473682	0.0198919
1804	16	70439074	70501763	62689	CENPF	best RefSeq	centromere protein F	23	0.0473718	0.0199029
1805	11	42746514	42803827	57313	LOC104973359	mRNA	uncharacterized LOC104973359	17	0.047454	0.0199139
1806	24	57858151	58058125	199974	NEDD4L	mRNA	neural precursor cell expressed developmentally down-regulated 4-like E3 ubiquitin protein ligase	48	0.0474689	0.019925
1807	1	121484196	121642298	158102	LOC104969753	rnaseq	uncharacterized LOC104969753	32	0.0476021	0.019936
1808	3	29510355	29563515	53160	HIPK1	best RefSeq	homeodomain interacting protein kinase 1	20	0.0478433	0.019947
1809	8	52799650	52907336	107686	GCNT1	best RefSeq	glucosaminyl (N-acetyl) transferase 1 core 2	21	0.0478845	0.0199581
1810	23	34260705	34323862	63157	LOC780995	protein	regulator of nonsense transcripts 3B pseudogene	44	0.048074	0.0199691
1811	27	36938379	37054720	116341	SLC20A2	best RefSeq	solute carrier family 20 (phosphate transporter) member 2	36	0.0481047	0.0199801
1812	29	36844870	36907616	62746	APLP2	mRNA	amyloid beta precursor like protein 2	15	0.0481383	0.0199912
1813	20	10154125	10201157	47032	OCLN	best RefSeq	occludin	18	0.0481536	0.0200022
1814	11	96144129	96213528	69399	GAPVD1	best RefSeq	GTPase activating protein and VPS9 domains 1	25	0.0483843	0.0200132
1815	16	61897888	61993267	95379	ABL2	best RefSeq	ABL proto-oncogene 2 non-receptor tyrosine kinase	18	0.0484449	0.0200243
1816	14	83877635	84110371	232736	COL14A1	mRNA	collagen type XIV alpha 1	64	0.0485567	0.0200353
1817	12	15329078	15465652	136574	GTF2F2	best RefSeq	general transcription factor IIF subunit 2	31	0.0486464	0.0200463
1818	6	58417095	58486425	69330	LOC101906734	rnaseq	uncharacterized LOC101906734	15	0.0486868	0.0200574
1819	19	20177847	20307088	129241	NLK	best RefSeq	nemo-like kinase	28	0.0488073	0.0200684
1820	3	33969543	34013930	44387	GNAI3	best RefSeq	guanine nucleotide binding protein (G protein) alpha inhibiting activity polypeptide 3	15	0.0488556	0.0200794
1821	4	43547373	43684151	136778	PHTF2	best RefSeq	putative homeodomain transcription factor 2	16	0.0489454	0.0200905
1822	26	22001618	22177012	175394	BTRC	best RefSeq	beta-transducin repeat containing E3 ubiquitin protein ligase	27	0.0491458	0.0201015
1823	4	19451228	19727594	276366	THSD7A	best RefSeq	thrombospondin type 1 domain containing 7A	108	0.0491473	0.0201125
1824	14	72100455	72164632	64177	KIAA1429	best RefSeq	KIAA1429 ortholog	19	0.0494211	0.0201236
1825	13	47563601	47706194	142593	SLC23A2	best RefSeq	solute carrier family 23 (ascorbic acid transporter) member 2	24	0.0495058	0.0201346
1826	24	51147325	51331231	183906	LOC789119	protein	AP-3 complex subunit sigma-1-like	66	0.0496114	0.0201456
1827	5	9146686	9276918	130232	PAWR	mRNA	PRKC apoptosis WT1 regulator	17	0.0497355	0.0201567
1828	27	34081780	34230484	148704	LOC100847151	protein	disintegrin and metalloproteinase domain-containing protein 5-like	20	0.0497694	0.0201677
1829	16	29233873	29442785	208912	ENAH	mRNA	enabled homolog (Drosophila)	27	0.0504187	0.0201787
1830	5	45852678	46155370	302692	LOC104972431	mRNA	uncharacterized LOC104972431	41	0.0504669	0.0201898
1831	4	32691026	32858260	167234	RUNDC3B	best RefSeq	RUN domain containing 3B	48	0.0505037	0.0202008
1832	1	8811066	8861602	50536	ADAMTS5	best RefSeq	ADAM metallopeptidase with thrombospondin type 1 motif 5	20	0.0505748	0.0202118
1833	8	13774442	14049209	274767	LOC104969276	rnaseq	uncharacterized LOC104969276	90	0.0507037	0.0202229
1834	5	362470	476874	114404	LOC782348	mRNA	ankyrin repeat domain-containing protein 26-like	20	0.0507648	0.0202339
1835	6	63347057	63416348	69291	GRXCR1	protein	glutaredoxin cysteine rich 1	19	0.0512715	0.0202449
1836	17	14921912	15171444	249532	LOC101906706	mRNA	uncharacterized LOC101906706	64	0.0513472	0.020256
1837	3	55488079	56138536	650457	LOC104971651	rnaseq	uncharacterized LOC104971651	99	0.0514372	0.020267
1838	12	47837749	48067923	230174	PIBF1	mRNA	progesterone immunomodulatory binding factor 1	42	0.0515593	0.020278
1839	22	1746286	1877841	131555	SLC4A7	best RefSeq	solute carrier family 4 sodium bicarbonate cotransporter member 7	45	0.05156	0.0202891
1840	10	81708343	81803808	95465	SUSD6	mRNA	sushi domain containing 6	21	0.0516958	0.0203001
1841	25	38200012	38281273	81261	BAIAP2L1	mRNA	BAI1-associated protein 2-like 1	20	0.0517947	0.0203111
1842	23	3171426	3688403	516977	LOC535297	mRNA	dystonin	179	0.0518728	0.0203222
1843	26	17712946	17774060	61114	TM9SF3	best RefSeq	transmembrane 9 superfamily member 3	16	0.0521037	0.0203332
1844	9	81236013	81454798	218785	HIVEP2	mRNA	human immunodeficiency virus type I enhancer binding protein 2	68	0.0521257	0.0203442
1845	11	81934065	82033654	99589	FAM49A	best RefSeq	family with sequence similarity 49 member A	44	0.0521455	0.0203553
1846	14	17452675	17627184	174509	FER1L6	mRNA	fer-1 like family member 6	43	0.0521469	0.0203663
1847	26	30839926	30972846	132920	ADD3	best RefSeq	adducin 3	32	0.0521551	0.0203773
1848	16	65774873	65994303	219430	NMNAT2	best RefSeq	nicotinamide nucleotide adenylyltransferase 2	54	0.0521843	0.0203883
1849	8	45738701	45817393	78692	FAM189A2	mRNA	family with sequence similarity 189 member A2	33	0.0523068	0.0203994
1850	27	26076421	26158775	82354	TEX15	mRNA	testis expressed 15	32	0.0523699	0.0204104
1851	28	15720143	15858728	138585	LOC104970972	rnaseq	uncharacterized LOC104970972	61	0.0524916	0.0204214
1852	10	35134333	35310575	176242	LOC104973123	rnaseq	uncharacterized LOC104973123	71	0.0525021	0.0204325
1853	10	49527964	49605214	77250	LOC104973153	rnaseq	uncharacterized LOC104973153	21	0.0525033	0.0204435
1854	10	75949251	76109300	160049	PPP2R5E	best RefSeq	protein phosphatase 2 regulatory subunit B' epsilon	41	0.0525096	0.0204545
1855	13	11543628	11636251	92623	CCDC3	best RefSeq	coiled-coil domain containing 3	20	0.0525844	0.0204656
1856	13	25917645	26046990	129345	PRTFDC1	mRNA	phosphoribosyl transferase domain containing 1	29	0.0525911	0.0204766
1857	28	14435147	14490176	55029	LOC101906006	rnaseq	uncharacterized LOC101906006	17	0.052616	0.0204876
1858	10	70191026	70358270	167244	LOC101904325	rnaseq	uncharacterized LOC101904325	50	0.0526415	0.0204987
1859	16	34406507	34656260	249753	SDCCAG8	best RefSeq	serologically defined colon cancer antigen 8	48	0.0526869	0.0205097
1860	5	8789705	9045623	255918	LOC104972336	rnaseq	uncharacterized LOC104972336	96	0.0528158	0.0205207
1861	5	82540673	82748087	207414	PPFIBP1	mRNA	PTPRF interacting protein binding protein 1 (liprin beta 1)	65	0.0529609	0.0205318
1862	20	57298328	57780521	482193	FBXL7	mRNA	F-box and leucine-rich repeat protein 7	123	0.0529818	0.0205428
1863	29	6147893	6328469	180576	NOX4	mRNA	NADPH oxidase 4	68	0.0531271	0.0205538
1864	22	42298387	42609271	310884	LOC104975554	rnaseq	uncharacterized LOC104975554	90	0.0531401	0.0205649
1865	12	81548489	81851104	302615	NALCN	mRNA	sodium leak channel non selective	126	0.0532395	0.0205759
1866	14	35945551	36173052	227501	NCOA2	mRNA	nuclear receptor coactivator 2	50	0.0532673	0.0205869
1867	6	73120830	73398915	278085	KIAA1211	mRNA	KIAA1211 ortholog	89	0.0532707	0.020598
1868	9	57622886	57833029	210143	EPHA7	best RefSeq	EPH receptor A7	55	0.0533787	0.020609
1869	10	11048301	11157072	108771	SERINC5	mRNA	serine incorporator 5	38	0.0534147	0.02062
1870	19	5221507	5283311	61804	TOM1L1	best RefSeq	target of myb1 like 1 membrane trafficking protein	31	0.0534839	0.0206311
1871	1	58661940	58775515	113575	SIDT1	best RefSeq	SID1 transmembrane family member 1	39	0.0535357	0.0206421
1872	1	136435306	136530363	95057	SLCO2A1	best RefSeq	solute carrier organic anion transporter family member 2A1	15	0.0535831	0.0206531
1873	19	29083549	29269423	185874	NTN1	best RefSeq	netrin 1	30	0.053709	0.0206642
1874	26	32963400	33020247	56847	GPAM	best RefSeq	glycerol-3-phosphate acyltransferase mitochondrial	30	0.0537656	0.0206752
1875	17	9734164	10175893	441729	NR3C2	best RefSeq	nuclear receptor subfamily 3 group C member 2	104	0.0539311	0.0206862
1876	24	29484879	29605524	120645	LOC104975750	rnaseq	uncharacterized LOC104975750	38	0.053994	0.0206973
1877	16	52882375	52974545	92170	SPEN	mRNA	spen family transcriptional repressor	20	0.0542429	0.0207083
1878	26	30011383	30335759	324376	LOC104970543	rnaseq	uncharacterized LOC104970543	76	0.054491	0.0207193
1879	1	52995443	53041740	46297	LOC101910021	rnaseq	uncharacterized LOC101910021	15	0.0546551	0.0207304
1880	29	45732631	45824876	92245	KDM2A	mRNA	lysine (K)-specific demethylase 2A	22	0.0547572	0.0207414
1881	2	18476153	18693735	217582	OSBPL6	mRNA	oxysterol binding protein like 6	77	0.0548862	0.0207524
1882	29	28788292	28839024	50732	CCDC15	mRNA	coiled-coil domain containing 15	27	0.054931	0.0207635
1883	6	70187886	70585267	397381	SCFD2	best RefSeq	sec1 family domain containing 2	116	0.0549465	0.0207745
1884	23	45347887	45405483	57596	LOC100848875	mRNA	N-acetyllactosaminide beta-16-N-acetylglucosaminyl-transferase isoform A-like	27	0.0549904	0.0207855
1885	21	55602931	55633325	30394	ADAL	best RefSeq	adenosine deaminase-like	29	0.0550296	0.0207966
1886	15	24668945	24733142	64197	USP28	best RefSeq	ubiquitin specific peptidase 28	29	0.0551446	0.0208076
1887	4	49866236	49916621	50385	PNPLA8	mRNA	patatin like phospholipase domain containing 8	18	0.0552117	0.0208186
1888	7	27820355	28066312	245957	MEGF10	best RefSeq	multiple EGF like domains 10	113	0.055291	0.0208297
1889	9	26688263	26856919	168656	NKAIN2	best RefSeq	Na+/K+ transporting ATPase interacting 2	56	0.0558304	0.0208407
1890	10	86767297	86803149	35852	TMED10	best RefSeq	transmembrane p24 trafficking protein 10	15	0.0560846	0.0208517
1891	19	30963455	31248936	285481	DNAH9	best RefSeq	dynein axonemal heavy chain 9	53	0.0563779	0.0208628
1892	17	66467043	66543662	76619	CORO1C	best RefSeq	coronin 1C	19	0.056382	0.0208738
1893	4	51479794	51748387	268593	ST7	best RefSeq	suppression of tumorigenicity 7	41	0.0565632	0.0208848
1894	10	71730147	71916536	186389	DAAM1	best RefSeq	dishevelled associated activator of morphogenesis 1	33	0.0565655	0.0208959
1895	7	38949641	39134100	184459	COMMD10	best RefSeq	COMM domain containing 10	51	0.0565981	0.0209069
1896	11	102520135	102677114	156979	CFAP77	mRNA	cilia and flagella associated protein 77	21	0.0568704	0.0209179
1897	25	40960003	41068748	108745	CARD11	best RefSeq	caspase recruitment domain family member 11	20	0.0571482	0.020929
1898	15	34940405	34964032	23627	SAAL1	best RefSeq	serum amyloid A like 1	16	0.0573124	0.02094
1899	4	51294535	51370344	75809	ASZ1	best RefSeq	ankyrin repeat SAM and basic leucine zipper domain containing 1	17	0.0573781	0.020951
1900	23	25155742	25228997	73255	ELOVL5	best RefSeq	ELOVL fatty acid elongase 5	37	0.0574575	0.020962
1901	21	4538265	5341910	803645	GABRG3	mRNA	gamma-aminobutyric acid (GABA) A receptor gamma 3	182	0.0576269	0.0209731
1902	4	81663462	81807651	144189	CDK13	best RefSeq	cyclin-dependent kinase 13	24	0.0576752	0.0209841
1903	16	59129977	59459507	329530	PAPPA2	mRNA	pappalysin 2	85	0.0579498	0.0209951
1904	2	30981157	31119776	138619	SCN2A	best RefSeq	sodium channel voltage gated type II alpha subunit	42	0.0579621	0.0210062
1905	1	133315202	133395740	80538	NCK1	best RefSeq	NCK adaptor protein 1	23	0.0580993	0.0210172
1906	20	35176889	35348981	172092	FYB	best RefSeq	FYN binding protein	36	0.0582085	0.0210282
1907	19	29956326	30003359	47033	LOC511687	protein	myosin-13	15	0.0582441	0.0210393
1908	10	75783882	75877396	93514	RHOJ	best RefSeq	ras homolog family member J	37	0.058371	0.0210503
1909	11	73533358	73642729	109371	ASXL2	mRNA	additional sex combs like 2 transcriptional regulator	15	0.0583983	0.0210613
1910	2	6543917	6596530	52613	ANKAR	mRNA	ankyrin and armadillo repeat containing	19	0.0584611	0.0210724
1911	6	12964583	13272871	308288	CAMK2D	best RefSeq	calcium/calmodulin-dependent protein kinase II delta	89	0.0587223	0.0210834
1912	18	48502228	48631058	128830	RYR1	best RefSeq	ryanodine receptor 1 (skeletal)	25	0.0587557	0.0210944
1913	5	70062608	70178439	115831	POLR3B	best RefSeq	polymerase (RNA) III (DNA directed) polypeptide B	29	0.0588292	0.0211055
1914	28	25268532	25330225	61693	STOX1	best RefSeq	storkhead box 1	15	0.0590041	0.0211165
1915	11	72995714	73083691	87977	OTOF	best RefSeq	otoferlin	16	0.0590229	0.0211275
1916	21	5435702	5525361	89659	CHSY1	best RefSeq	chondroitin sulfate synthase 1	29	0.0591854	0.0211386
1917	14	28698446	28888279	189833	ASPH	best RefSeq	aspartate beta-hydroxylase	24	0.0592328	0.0211496
1918	1	127132777	127229654	96877	PCOLCE2	best RefSeq	procollagen C-endopeptidase enhancer 2	27	0.0593109	0.0211606
1919	10	17721766	17875583	153817	LRRC49	best RefSeq	leucine rich repeat containing 49	31	0.0593727	0.0211717
1920	8	68897479	69005581	108102	LOC786270	protein	ZAR1-like protein	30	0.0595125	0.0211827
1921	25	13072404	13286102	213698	MKL2	best RefSeq	MKL/myocardin-like 2	62	0.0595383	0.0211937
1922	4	45805798	46391157	585359	LHFPL3	best RefSeq	lipoma HMGIC fusion partner-like 3	131	0.0595468	0.0212048
1923	2	125507619	125617102	109483	PHACTR4	best RefSeq	phosphatase and actin regulator 4	19	0.0595592	0.0212158
1924	6	99426921	99487575	60654	SEC31A	best RefSeq	SEC31 homolog A COPII coat complex component	23	0.059681	0.0212268
1925	16	1398310	1442440	44130	ZC3H11A	best RefSeq	zinc finger CCCH-type containing 11A	16	0.0597268	0.0212379
1926	3	58808970	58965541	156571	DDAH1	best RefSeq	dimethylarginine dimethylaminohydrolase 1	49	0.059796	0.0212489
1927	9	102916592	103252381	335789	RPS6KA2	best RefSeq	ribosomal protein S6 kinase 90kDa polypeptide 2	38	0.0598955	0.0212599
1928	1	136746818	136790692	43874	LOC525947	best RefSeq	serotransferrin-like	18	0.0599433	0.021271
1929	16	18768754	19234080	465326	LOC104974390	rnaseq	uncharacterized LOC104974390	149	0.0600603	0.021282
1930	26	18684202	18710908	26706	PI4K2A	best RefSeq	phosphatidylinositol 4-kinase type 2 alpha	15	0.0601148	0.021293
1931	21	42070332	42117641	47309	AP4S1	best RefSeq	adaptor related protein complex 4 sigma 1 subunit	18	0.0602383	0.0213041
1932	2	24130120	24217895	87775	ITGA6	best RefSeq	integrin subunit alpha 6	31	0.0602605	0.0213151
1933	16	42079661	42349474	269813	VPS13D	best RefSeq	vacuolar protein sorting 13 homolog D (S. cerevisiae)	56	0.0604868	0.0213261
1934	8	97842528	97959883	117355	LOC104969464	rnaseq	uncharacterized LOC104969464	44	0.0605485	0.0213372
1935	2	42488247	42725252	237005	LOC104969741	rnaseq	uncharacterized LOC104969741	60	0.0606401	0.0213482
1936	1	68012078	68101852	89774	PDIA5	best RefSeq	protein disulfide isomerase family A member 5	30	0.0607004	0.0213592
1937	4	88567588	88654923	87335	IQUB	best RefSeq	IQ motif and ubiquitin domain containing	15	0.0608741	0.0213703
1938	4	94676716	94773945	97229	KLHDC10	best RefSeq	kelch domain containing 10	21	0.0610248	0.0213813
1939	21	62789378	62869912	80534	ATG2B	best RefSeq	autophagy related 2B	28	0.0611467	0.0213923
1940	3	29771199	29854422	83223	PHTF1	best RefSeq	putative homeodomain transcription factor 1	43	0.0611521	0.0214034
1941	24	37673540	37796145	122605	MYOM1	best RefSeq	myomesin 1 185kDa	31	0.0613267	0.0214144
1942	14	78498682	78547053	48371	CPNE3	best RefSeq	copine III	17	0.0613996	0.0214254
1943	14	63592784	63632909	40125	ATP6V1C1	best RefSeq	ATPase H+ transporting lysosomal 42kDa V1 subunit C1	15	0.0615144	0.0214365
1944	4	75347773	75570377	222604	TNS3	mRNA	tensin 3	41	0.0617388	0.0214475
1945	28	18360658	18479786	119128	RTKN2	best RefSeq	rhotekin 2	33	0.0617859	0.0214585
1946	15	32584734	32755339	170605	SORL1	best RefSeq	sortilin-related receptor L(DLR class) A repeats containing	42	0.062068	0.0214696
1947	21	46202962	46413683	210721	RALGAPA1	mRNA	Ral GTPase activating protein alpha subunit 1 (catalytic)	28	0.0621683	0.0214806
1948	9	37991635	38163675	172040	LOC101905546	mRNA	uncharacterized LOC101905546	71	0.0622999	0.0214916
1949	26	45848826	46238138	389312	ADAM12	best RefSeq	ADAM metallopeptidase domain 12	128	0.0624188	0.0215026
1950	3	70887242	71093278	206036	LRRIQ3	best RefSeq	leucine-rich repeats and IQ motif containing 3	20	0.0624982	0.0215137
1951	17	13007299	13054962	47663	LOC101907568	rnaseq	uncharacterized LOC101907568	18	0.0625157	0.0215247
1952	11	74319476	74357422	37946	DNAJC27	best RefSeq	DnaJ heat shock protein family (Hsp40) member C27	16	0.0625443	0.0215357
1953	3	80486670	80582769	96099	AK4	best RefSeq	adenylate kinase 4	28	0.0625851	0.0215468
1954	6	70693430	70760223	66793	LOC104968883	rnaseq	uncharacterized LOC104968883	19	0.0627393	0.0215578
1955	10	70145361	70430471	285110	SLC35F4	protein	solute carrier family 35 member F4	86	0.0628628	0.0215688
1956	23	47353264	47510300	157036	BMP6	mRNA	bone morphogenetic protein 6	46	0.0629077	0.0215799
1957	13	32861550	33288002	426452	CACNB2	best RefSeq	calcium channel voltage-dependent beta 2 subunit	126	0.0631483	0.0215909
1958	4	44891363	45475751	584388	RELN	best RefSeq	reelin	94	0.0632086	0.0216019
1959	29	26023998	26075205	51207	ZDHHC13	best RefSeq	zinc finger DHHC-type containing 13	15	0.0633323	0.021613
1960	21	9898832	9960920	62088	LOC782755	mRNA	TAF5-like RNA polymerase II p300/CBP-associated factor-associated factor 65 kDa subunit 5L	31	0.0633723	0.021624
1961	4	10614458	10724579	110121	CALCR	best RefSeq	calcitonin receptor	66	0.0633768	0.021635
1962	4	38026793	38105864	79071	LOC104972004	rnaseq	uncharacterized LOC104972004	30	0.063418	0.0216461
1963	8	98274143	98429193	155050	ZNF462	best RefSeq	zinc finger protein 462	51	0.0635453	0.0216571
1964	22	6083379	6186315	102936	STT3B	best RefSeq	STT3B subunit of the oligosaccharyltransferase complex (catalytic)	18	0.0636073	0.0216681
1965	8	29021146	29172736	151590	TTC39B	mRNA	tetratricopeptide repeat domain 39B	48	0.0638348	0.0216792
1966	15	52330163	52414370	84207	RNF121	best RefSeq	ring finger protein 121	19	0.0640948	0.0216902
1967	16	33339179	33498327	159148	C16H1orf101	protein	chromosome 16 open reading frame human C1orf101	38	0.0643157	0.0217012
1968	1	69732778	69782824	50046	UMPS	best RefSeq	uridine monophosphate synthetase	18	0.0644171	0.0217123
1969	22	10492110	10585992	93882	MLH1	best RefSeq	mutL homolog 1	23	0.0644255	0.0217233
1970	8	5610194	5711081	100887	SAP30	best RefSeq	Sin3A associated protein 30kDa	33	0.0646556	0.0217343
1971	2	116131000	116293244	162244	COL4A3	best RefSeq	collagen type IV alpha 3	39	0.0649982	0.0217454
1972	7	34064388	34138336	73948	FAM170A	mRNA	family with sequence similarity 170 member A	23	0.0650192	0.0217564
1973	2	118618754	118771825	153071	TRIP12	best RefSeq	thyroid hormone receptor interactor 12	17	0.0650927	0.0217674
1974	24	33072724	33157056	84332	LAMA3	mRNA	laminin subunit alpha 3	37	0.065376	0.0217785
1975	26	22442689	22621411	178722	C26H10orf76	mRNA	chromosome 26 open reading frame human C10orf76	30	0.065917	0.0217895
1976	11	47300665	47384703	84038	EIF2AK3	best RefSeq	eukaryotic translation initiation factor 2 alpha kinase 3	27	0.0662494	0.0218005
1977	26	23983198	24080607	97409	NT5C2	best RefSeq	5'-nucleotidase cytosolic II	24	0.0662958	0.0218116
1978	5	14572179	14629185	57006	SLC6A15	best RefSeq	solute carrier family 6 (neutral amino acid transporter) member 15	25	0.0663219	0.0218226
1979	1	153233567	153320513	86946	PIK3R4	best RefSeq	phosphoinositide-3-kinase regulatory subunit 4	27	0.0670762	0.0218336
1980	13	30696718	31040551	343833	LOC104973750	rnaseq	uncharacterized LOC104973750	113	0.06718	0.0218447
1981	16	19573856	20503332	929476	USH2A	best RefSeq	Usher syndrome 2A (autosomal recessive mild)	251	0.0671913	0.0218557
1982	15	28523850	28890581	366731	DSCAML1	mRNA	Down syndrome cell adhesion molecule like 1	61	0.0672349	0.0218667
1983	17	2991407	3320049	328642	LOC539323	mRNA	protocadherin-23	86	0.0672568	0.0218778
1984	28	14818362	14904438	86076	LOC104976174	rnaseq	uncharacterized LOC104976174	25	0.0674104	0.0218888
1985	16	65330451	65370620	40169	NPL	best RefSeq	N-acetylneuraminate pyruvate lyase (dihydrodipicolinate synthase)	19	0.0675617	0.0218998
1986	28	36126696	36212118	85422	SH2D4B	mRNA	SH2 domain containing 4B	32	0.0675819	0.0219109
1987	4	83035733	83248888	213155	AMPH	best RefSeq	amphiphysin	80	0.0676448	0.0219219
1988	27	13128696	13206904	78208	WWC2	mRNA	WW and C2 domain containing 2	23	0.0677696	0.0219329
1989	1	25619015	26955249	1336234	ROBO1	best RefSeq	roundabout guidance receptor 1	375	0.0681118	0.021944
1990	10	78650345	78715653	65308	LOC104973216	rnaseq	uncharacterized LOC104973216	22	0.0681776	0.021955
1991	8	30010801	30156052	145251	NFIB	best RefSeq	nuclear factor I/B	25	0.0684526	0.021966
1992	3	59361958	59460693	98735	LPAR3	best RefSeq	lysophosphatidic acid receptor 3	19	0.068478	0.0219771
1993	13	24241777	24333838	92061	ARMC3	best RefSeq	armadillo repeat containing 3	25	0.0688826	0.0219881
1994	2	119171774	119206173	34399	SP140L	best RefSeq	SP140 nuclear body protein-like	18	0.0693369	0.0219991
1995	20	35376519	35514753	138234	RICTOR	best RefSeq	RPTOR independent companion of MTOR complex 2	21	0.0696651	0.0220101
1996	7	49294797	49415883	121086	LOC104969179	rnaseq	uncharacterized LOC104969179	24	0.0697489	0.0220212
1997	1	90366324	90428134	61810	LOC104970950	rnaseq	uncharacterized LOC104970950	19	0.0699566	0.0220322
1998	13	17032528	17185063	152535	PRKCQ	best RefSeq	protein kinase C theta	58	0.0701218	0.0220432
[truncated: 2,535 more rows]

## Sheet: S4
Table S-4: Data for PCA.
SNP ID	CHR	POSITION	S-1	S-2	S-3	S-4	S-5	S-6	S-7	S-8	S-9	S-10	S-11	S-12	PVALUE
AX-18000880	1	245489	-0.323383	-0.243878	-0.406039	-0.0263192	0.527102	0.0593997	-0.0145527	0.0701921	0.1166	0.0144074	0.130666	-0.0446223	4.01e-05
AX-18000887	1	246448	-0.457261	-0.436843	-0.765677	-0.233154	0.171596	-0.235316	0.0171049	0.224211	0.119303	-0.0173101	0.55713	0.0179632	4.01e-05
AX-18000898	1	248413	-0.159599	0.39868	0.405764	0.154451	0.00756526	-0.0289805	-0.488105	-0.239613	-0.00760514	0.27081	0.0717574	-0.550808	4.01e-05
AX-18000909	1	250819	-0.299584	-0.0674301	-0.656241	-0.111309	-0.0577261	0.613457	-0.461477	0.400576	0.0555049	0.258046	0.747302	0.342343	4.01e-05
AX-18000915	1	251823	-0.431244	-0.454364	-0.629341	-0.742776	-0.482765	0.0701074	-0.00210805	0.207936	0.00210497	0.335869	0.165068	0.10519	4.01e-05
AX-18000922	1	252291	0.0294447	0.6848	0.381692	0.428349	-0.124592	0.0939093	-0.0687375	-0.0360765	0.0982695	-0.0300582	-0.0331686	-0.40764	4.01e-05
AX-18000935	1	255707	-0.266815	-0.427851	-0.892361	-0.288147	-0.00850763	-0.0640823	0.394153	0.262688	0.215096	0.443149	0.00845775	0.0620017	4.01e-05
AX-18000945	1	258866	0.279773	0.165005	0.376134	0.26292	0.00163159	-0.113414	-0.0876623	0.0280035	-0.0527348	-0.00163343	-0.0535982	-0.104168	4.01e-05
AX-18000970	1	264663	-0.639081	-0.0667135	-0.583492	-0.369879	0.31552	0.0637644	0.483118	-0.17145	0.519695	0.274884	-0.146951	0.250885	4.01e-05
AX-18000987	1	267940	-0.155578	-0.113686	-0.320883	-0.266506	0.128571	0.184794	0.0590058	0.236208	-0.127094	0.0655505	-0.0615225	0.210481	4.01e-05
AX-18001024	1	275337	0.140208	0.0548233	0.653243	0.304266	0.0665712	-0.13212	0.271322	-0.0785683	-0.160287	-0.0569892	-0.0981846	-0.190204	4.01e-05
AX-18001036	1	278624	-0.299168	-0.163711	-0.405516	-0.680364	0.0306463	-0.0313114	0.157964	-0.0345769	0.119721	0.288653	0.0626253	0.232607	4.01e-05
AX-18001055	1	282438	0.0359728	0.0655587	-0.213974	-0.0368927	-0.0973534	0.673299	-0.447886	0.155124	-0.27437	0.531909	-0.18623	0.226426	4.01e-05
AX-18001061	1	284255	0.986263	-0.400068	-0.285518	0.523957	0.226817	0.232084	0.643413	-0.236581	0.203196	-0.539156	-0.789005	-0.580455	4.01e-05
AX-18001062	1	284622	0.235987	-0.149368	0.0249231	0.144733	0.338012	-0.00290282	0.0345674	-0.29027	0.00289699	-0.377761	-0.332065	-0.26768	4.01e-05
AX-18001066	1	286346	-0.0924338	-0.155605	0.036268	-0.206732	0.160416	0.12608	0.324051	0.12049	0.0655287	-0.101382	-0.493457	-0.0372033	4.01e-05
AX-18001092	1	291802	0.434045	0.142111	0.149868	0.536591	0.18991	0.00605504	-0.284773	-0.00608056	-0.0313391	-0.0550498	-0.029153	-0.119641	4.01e-05
AX-18001131	1	302628	-0.550866	-0.341046	-0.424496	-0.568611	0.0376719	0.378229	-0.0386821	0.160143	0.27093	0.349739	-0.0584068	0.139047	4.01e-05
AX-18001148	1	305793	0.0238337	-0.00271063	0.0763269	0.239676	0.107216	-0.18977	0.00270555	-0.0790883	0.035028	-0.160129	-0.165185	-0.133967	4.01e-05
AX-18001158	1	306825	-0.162607	-0.470716	-0.612238	-0.365402	-0.0559291	0.0594191	0.0538415	0.201141	-0.129432	0.277582	0.144495	0.263413	4.01e-05
AX-18001172	1	309906	-0.165495	-0.176902	-0.203936	-0.139002	0.0634747	0.0694935	-0.232906	0.0713792	0.00620874	-0.00623558	0.10127	0.0415631	4.01e-05
AX-18001178	1	310631	0.109803	0.192468	0.654413	0.302632	0.195008	-0.230547	0.109315	-0.507206	-0.118282	-0.132252	-0.132008	-0.238354	4.01e-05
AX-18001189	1	312183	-0.0320022	-0.193062	-0.261054	-0.414874	0.00301471	0.250647	0.141275	0.168481	-0.00302103	0.394082	-0.0793333	0.554267	4.01e-05
AX-18001190	1	312475	-0.227581	-0.420144	-0.631869	-0.50607	-0.306058	0.0299106	-0.0240281	0.0874488	0.118674	0.367494	0.030069	0.0236345	4.01e-05
AX-18001229	1	321408	-0.0342209	-0.277484	-0.430147	-1.0261	0.033428	0.534043	-0.387593	0.512422	0.31408	0.742439	-0.264616	0.867705	4.01e-05
AX-18001256	1	328821	0.0228445	-0.0650018	-0.322999	-0.25789	-0.0232121	0.0713266	-0.23848	0.138054	0.0316075	0.272619	0.0624591	-0.0689243	4.01e-05
AX-18001280	1	333885	-0.192767	-0.0964826	-0.372519	-0.0387707	0.0669495	-0.0691292	0.154079	0.679677	0.00424044	-0.00425294	0.624458	0.32952	4.01e-05
AX-18001302	1	338371	-0.241438	0.235219	0.722942	0.190252	-0.106062	-0.108021	0.153997	-0.00777809	0.00773638	0.0371445	-0.231303	-0.250625	4.01e-05
AX-18001310	1	340060	0.0357398	0.049022	-0.313306	0.204937	0.117333	-0.177912	-0.013626	0.0134985	0.187557	-0.141059	-0.330316	-0.180197	4.01e-05
AX-18001323	1	342731	-0.177786	-0.0974595	-0.196358	0.0160505	0.15225	-0.0162311	0.0627959	0.11168	0.0250611	-0.0263189	-0.127436	0.305518	4.01e-05
AX-18001351	1	347857	0.275766	0.191061	0.312879	0.36504	0.122195	-0.0775609	-0.00225543	-0.270593	0.00225191	-0.0868506	-0.206233	-0.21316	4.01e-05
AX-18001359	1	350667	-0.302124	-0.00202777	-0.464567	-0.305018	-0.166371	0.0324453	0.0379516	0.162237	-0.0975655	0.177965	0.00202493	0.131354	4.01e-05
AX-18001366	1	352616	-0.335987	-0.310528	-0.87346	-0.64464	-0.204844	0.0410993	-0.0423046	1.1511	0.0810798	0.912132	0.538873	0.476813	4.01e-05
AX-18001389	1	356743	-0.319524	-0.323772	-0.699838	-0.586908	-0.131895	0.209351	-0.0310322	0.123114	0.148098	0.0303787	0.885966	0.210936	4.01e-05
AX-18004141	1	950841	0.448056	0.509046	0.354097	0.41924	-0.147648	0.00934274	0.287276	-0.175162	-0.00940364	-0.217075	-0.0441016	-0.137667	0.000217498
AX-18004147	1	951205	-0.0748771	0.0598973	0.243597	0.161994	-0.0286006	-0.00275569	0.241886	-0.12831	0.00275044	-0.273321	0.0159506	-0.159831	0.000217498
AX-18004247	1	968340	-0.375367	-0.520903	-0.481936	-0.494854	-0.205853	0.361651	0.146075	-0.0247648	0.0693614	0.476041	0.328523	0.0243468	0.000217498
AX-28443286	1	974586	0.0137743	1.7975	1.71492	-0.0419852	-0.0155386	-0.0139071	1.34146	-0.306529	-0.0337116	-0.149767	1.91365	2.03843	0.000217498
AX-18004385	1	991169	-0.03746	-0.285007	0.0304781	-0.410934	-0.0311358	0.0520818	-0.130644	-0.161053	0.0408009	0.0475594	0.144111	0.0367932	0.000217498
AX-18004390	1	992117	-0.240785	0.0819127	-0.0339943	0.151235	0.0920484	-0.128127	0.718559	-0.0292659	0.0303104	-0.383951	0.028684	-0.539813	0.000217498
AX-18004437	1	1000370	-0.489358	-0.0172334	-0.19898	0.244533	0.174177	-0.0532652	-0.00859966	0.171425	0.42317	0.476891	0.0085487	-0.0801811	0.000217498
AX-18004450	1	1004362	-0.60555	-0.137698	-0.483526	-0.435366	0.406781	0.254083	0.343282	-0.395944	0.0406815	-0.041862	0.419022	0.341769	0.000217498
AX-18004465	1	1006629	0.595631	0.26891	0.70054	0.632933	-0.03841	-0.129908	-0.205456	-0.0526434	0.113278	0.0374139	-0.0836812	-0.162862	0.000217498
AX-18004517	1	1016353	0.0718079	-0.0861232	0.574589	0.183525	0.0428054	-0.0682272	-0.131998	-0.225709	-0.0441144	0.120956	0.0997729	-0.158015	0.000217498
AX-18004519	1	1016577	-1.19048	-0.70914	-1.04722	-0.991025	-0.139961	0.714331	1.15939	-0.203239	0.675025	1.17893	0.127575	0.636701	0.000217498
AX-18004533	1	1019391	-0.196444	-0.0925024	0.166828	-0.396137	0.262545	0.370293	-0.00286595	0.00286026	-0.0358536	-0.286122	0.360251	0.210798	0.000217498
AX-18004547	1	1021616	-0.364563	0.0319866	-0.0327119	0.298331	0.101031	-0.0363345	-0.50201	0.0461793	-0.0398473	0.0458624	0.139966	-0.0885125	0.000217498
AX-18004552	1	1022729	-0.127343	-0.228325	-0.363721	-0.377436	-0.112839	0.173652	0.134409	0.289855	-0.0327389	0.0320124	0.0689444	0.151254	0.000217498
AX-18004576	1	1027827	-0.106068	-0.282563	-0.25041	-0.173144	0.117666	-0.0543368	0.418115	-0.0431651	0.321656	0.193958	0.0419111	0.343226	0.000217498
AX-18004633	1	1039799	0.270994	-0.0155277	-0.100663	-0.0896938	0.0252642	0.162032	0.0153624	-0.292446	-0.0420598	-0.250866	0.511363	0.0696677	0.000217498
AX-18004638	1	1040235	-0.698943	-0.184689	-0.450934	-0.651525	-0.616454	0.263798	0.0320363	-0.0327639	0.421002	0.459545	0.432872	0.219443	0.000217498
AX-18004654	1	1046482	-0.00587003	0.00584624	-0.0403883	-0.128937	-0.0851347	-0.0502639	-0.0116669	0.137653	0.17535	0.353071	0.0982516	0.168153	0.000217498
AX-18004661	1	1048349	-0.400408	-0.501416	-0.596159	-0.61581	-0.350433	-0.0853149	0.182818	0.158553	0.0805502	0.466298	0.155573	0.176209	0.000217498
AX-18004669	1	1049647	0.236697	0.0230935	0.306275	0.209976	-0.1154	-0.150666	-0.55504	0.055413	-0.155047	-0.0756362	0.0339913	-0.0234692	0.000217498
AX-18004670	1	1049789	0.280265	-0.0725113	0.180698	0.440778	-0.10589	-0.0289353	-0.0126049	-0.0420348	-0.374847	0.141579	0.0142756	0.0124957	0.000217498
AX-18004676	1	1051501	0.00858038	0.109762	-0.314955	-0.173286	0.0427119	0.134357	-0.389681	-0.0197758	-0.154629	0.0541432	0.285499	-0.00863172	0.000217498
AX-18004684	1	1052404	0.473933	0.158062	0.671093	0.350314	-0.0121481	-0.0476706	0.0120466	-0.0570072	-0.0592015	0.0907648	-0.0728113	-0.0516462	0.000217498
AX-18004696	1	1057897	0.250378	0.151033	-0.0517754	0.0271363	-0.137475	-0.0315184	-0.248975	0.0547893	-0.0265244	0.0260455	0.0852869	-0.0394153	0.000217498
AX-18004718	1	1062261	-1.89948	-1.06984	-1.17482	-1.66867	-0.506657	0.582619	0.407852	-0.033116	0.0760167	0.216773	0.0323729	0.0581846	0.000217498
AX-18004756	1	1071876	-0.265085	0.0868141	0.235835	-0.2034	0.570821	-0.0697451	0.201531	-0.325271	-0.0625535	0.11855	-0.464177	0.0599536	0.000217498
AX-18004767	1	1074366	0.00047582	-0.0266972	-0.128892	-0.247086	0.00466551	-0.000475977	-0.165485	0.0744768	-0.1712	0.0241993	0.00579292	0.0350815	0.000217498
AX-18004784	1	1076889	-0.521942	0.361808	0.5638	0.156186	-0.363923	-0.292899	0.448903	-0.24288	-0.00643896	0.00641035	-0.527347	0.374887	0.000217498
AX-18004792	1	1078256	0.322105	0.212163	0.201862	0.4411	0.00977481	-0.157207	-0.0682197	-0.00984149	0.0167677	-0.154823	-0.144489	-0.126789	0.000217498
AX-18004808	1	1081021	0.129081	0.214247	0.163663	0.238051	-0.0651984	-0.165678	-0.0568205	-0.152625	0.0546671	-0.0738132	-0.273995	0.121105	0.000217498
AX-18004811	1	1081375	0.0346878	-0.0355424	0.392172	0.389014	0.141033	0.156023	-0.350402	-0.110779	-0.381268	-0.115142	0.140496	-0.402967	0.000217498
AX-18004815	1	1082196	-0.27828	-0.23284	-0.236743	-0.578893	-0.0377059	0.140669	0.0367454	0.0631675	-0.272838	0.114218	0.248872	0.180977	0.000217498
AX-18004856	1	1088960	0.186047	-0.108531	-0.345522	-0.181494	-0.242017	-0.102037	0.0952948	-0.137069	0.118929	0.246505	0.0994717	0.315179	0.000217498
AX-18004869	1	1091146	0.257711	0.000862157	0.250889	0.313843	0.0602528	-0.0338853	0.0373211	-0.050098	-0.050192	-0.000862673	-0.230275	-0.0872772	0.000217498
AX-18004870	1	1091233	-0.436119	-0.552193	-0.542033	-0.37653	-0.0255105	0.0250673	-0.203571	0.249228	0.214718	0.290379	0.337353	0.279077	0.000217498
AX-18004896	1	1097562	-0.318104	-0.432221	-0.510725	-0.398811	-0.0834218	0.014457	0.0825689	0.0336546	0.159287	0.0539811	0.0778953	-0.0146034	0.000217498
AX-28592306	1	1100399	-0.321827	-0.117103	-0.267935	-0.210983	-0.0195745	0.12184	-0.0722387	0.103858	0.0193125	0.233226	0.22933	0.156429	0.000217498
AX-18004910	1	1100752	-0.0714972	0.112001	0.0192072	-0.0703052	-0.123763	0.227795	0.34282	-0.205368	0.0683875	-0.0194664	-0.0458621	0.281922	0.000217498
AX-18004913	1	1101288	0.258983	0.347152	0.396201	0.508109	-0.0926623	-0.167991	-0.240064	-0.111495	-0.0371914	0.0825372	0.00971844	-0.00978435	0.000217498
AX-18004918	1	1102405	0.565766	0.177989	0.617142	0.664455	0.00897475	-0.0699457	-0.483873	0.0553415	-0.00903093	-0.151108	-0.0135952	-0.110529	0.000217498
AX-18004923	1	1103065	-0.00858443	-0.00513554	-0.159683	-0.136636	-0.0343387	0.177073	0.119902	0.0434378	0.0416107	-0.093063	0.00511732	0.239784	0.000217498
AX-18004948	1	1108461	0.44102	0.310471	0.0849822	0.302944	0.215945	-0.119503	0.0651172	-0.0681959	-0.141015	-0.139529	-0.0717779	-0.15141	0.000217498
AX-18004960	1	1110344	0.364876	0.00309111	0.444488	0.144297	-0.334046	-0.331947	0.106427	-0.00309775	-0.198456	-0.0399157	-0.0668381	0.0388956	0.000217498
AX-18004973	1	1113294	-0.492055	-0.545448	-0.376304	-0.480483	-0.0593605	0.0570143	0.101212	0.0874063	0.0791827	0.136694	0.216466	-0.107951	0.000217498
AX-18004977	1	1114422	0.258605	0.202292	0.238833	0.465517	-0.01939	0.0135809	0.0906217	-0.340103	-0.0137099	-0.126299	-0.152273	-0.351738	0.000217498
AX-18005006	1	1121486	-0.231977	-0.196233	-0.626626	-0.30989	-0.116166	0.401055	-0.079817	0.807067	0.313904	0.33723	0.62804	0.0756317	0.000217498
AX-18005022	1	1124369	0.125502	0.296338	-0.225542	-0.00286644	-0.101209	0.00286075	-0.0277975	0.162347	-0.195624	0.0242667	0.208404	-0.00955155	0.000217498
AX-18005033	1	1126763	0.0707237	-0.0355535	0.120744	0.203425	-0.244475	0.173059	-0.0772336	-0.153302	-0.12673	-0.0389344	0.0346983	0.0967633	0.000217498
AX-18005055	1	1130842	-0.366786	-0.00754943	-0.477748	-0.37554	-0.0642252	-0.0850783	0.295509	0.248262	0.0872258	0.180662	0.00751013	0.401381	0.000217498
AX-18005069	1	1134082	0.0712814	0.241574	0.50128	0.37175	-0.0571949	0.123165	-0.0933456	0.0255623	-0.0631726	-0.0878335	-0.0260234	-0.100383	0.000217498
AX-18005070	1	1134355	-0.482618	-0.0852804	-0.871391	-0.316393	-0.150777	0.0937239	-0.0200333	0.348611	0.019759	0.195042	0.273402	0.0914552	0.000217498
AX-18005073	1	1134666	-0.0846758	-0.26821	-0.701204	-0.441232	0.0223711	0.294864	-0.0227234	0.222104	0.0890748	0.220231	-0.0391036	0.104144	0.000217498
AX-18005077	1	1135512	-0.351675	0.0321624	-0.244676	-0.207472	0.016979	0.118701	-0.112822	0.068549	0.104402	-0.0588409	-0.0171812	0.0445712	0.000217498
AX-18005088	1	1140372	0.00936973	0.00483206	0.353033	0.0418587	-0.0173936	-0.302733	0.00693384	-0.0048483	0.224872	-0.170316	-0.7499	-0.314684	0.000217498
AX-18005095	1	1143137	-0.252356	-0.219456	-0.303675	-0.736663	0.0316312	0.312884	-0.0323403	-0.0820168	0.0999759	0.151171	0.078354	0.249478	0.000217498
AX-18005117	1	1153822	0.420424	0.0452644	0.561743	0.31244	0.094299	-0.115984	-0.266394	0.0594106	-0.0467307	-0.426524	-0.280502	-0.553397	0.000217498
AX-18005127	1	1154512	-0.242404	-0.423468	-0.471288	-0.497009	-0.155222	-0.00791079	0.356171	0.194747	0.00786765	0.112823	0.162664	0.597789	0.000217498
AX-18005148	1	1158744	-0.104721	0.154082	0.585952	0.152474	-0.064472	0.146662	-0.548991	-0.0267155	-0.0437333	-0.268856	0.0262298	0.043067	0.000217498
AX-18005156	1	1159822	0.503272	0.202229	0.500619	0.228735	0.221298	-0.0498519	-0.0351454	-0.0023561	-0.0294573	-0.0950239	0.00235226	-0.220156	0.000217498
AX-18005188	1	1167093	0.412214	-0.0031042	0.326284	0.236797	0.112659	-0.204479	0.252275	-0.198914	-0.0522071	0.00309753	-0.322105	-0.0611231	0.000217498
AX-18005193	1	1168240	-0.275326	-0.107756	-0.287552	-0.225202	0.207999	0.157163	0.234828	0.0504596	0.0693121	-0.0522886	-0.0826804	0.0626899	0.000217498
AX-18005220	1	1173256	-0.784209	-0.461009	-0.696686	-1.1237	-0.252782	0.46294	-0.141385	0.128758	0.204388	0.313804	0.545118	0.450735	0.000217498
AX-18005222	1	1173638	-0.0894009	0.173197	0.243904	0.292367	-0.00439354	-0.126021	-0.196325	0.258088	-0.0279637	0.0251047	0.0043802	-0.354684	0.000217498
AX-18005240	1	1179642	-0.375484	-0.384755	-0.21251	-0.503026	-0.00943422	0.16377	0.00937292	0.198297	0.0657164	-0.0594791	0.396998	0.10237	0.000217498
AX-18005253	1	1181644	0.0576278	0.189943	-0.142534	-0.103831	0.186942	-0.111569	-0.0600259	0.281825	0.260565	-0.277073	0.0626254	-0.316696	0.000217498
AX-18005268	1	1184996	-0.254868	-0.113765	-0.375269	-0.382195	0.0304024	0.0790435	0.180747	0.13554	0.210946	-0.111695	-0.0310569	0.422595	0.000217498
AX-18009872	1	2264765	0.376899	-0.182312	0.765053	0.262256	-0.248286	0.256545	-0.202476	-0.262243	0.0236585	-0.303368	-0.0240529	0.160331	0.0068252
AX-18009910	1	2272120	-0.121974	-0.198322	-0.303234	-0.350601	0.0402739	-0.0281427	0.360278	0.0291985	0.273462	0.0276042	-0.107102	0.209302	0.0068252
AX-18009924	1	2276153	-0.0319042	0.155913	-0.0892945	0.147749	0.15147	-0.0271333	0.0266324	-0.0351291	-0.0292484	0.18509	0.0809426	-0.0566321	0.0068252
AX-18009936	1	2278553	0.0243285	-0.00461533	0.00460062	0.606887	-0.349881	-0.489539	0.130453	0.293487	-0.186958	-0.568352	-0.632041	0.158501	0.0068252
AX-18009937	1	2279138	-0.0433116	0.53459	0.0741585	0.556121	0.110052	0.0420491	-0.11602	-0.147674	-0.230068	-0.281702	-0.130463	0.187934	0.0068252
AX-18009939	1	2279344	-0.0260617	-0.0611431	-0.2549	-0.104924	0.142499	0.561902	0.0179833	-0.383753	-0.0182103	0.559123	1.2401	0.716237	0.0068252
AX-18009955	1	2281847	0.422062	0.352997	-0.033003	0.221793	0.0198554	-0.0100267	0.0434161	-0.198391	-0.0315045	0.00995747	-0.372514	-0.175907	0.0068252
AX-18009963	1	2283401	0.192778	-0.0517711	-0.636862	0.0949078	-0.4325	0.0638031	-0.111371	0.230164	-0.312526	0.0499774	-0.0766411	0.242289	0.0068252
AX-18009984	1	2287296	-0.367959	-0.681289	-0.547876	-0.260018	0.0297923	0.253898	-0.0668315	0.685852	0.480569	0.102165	0.31209	-0.0304205	0.0068252
AX-18010001	1	2291153	0.076819	0.114156	0.104472	0.328497	-0.140367	0.217278	-0.154065	-0.184391	-0.325913	-0.0811406	-0.0844078	0.257194	0.0068252
AX-18010040	1	2297922	0.192492	0.457205	0.1495	0.323435	-0.396436	-0.514324	0.132436	-0.110408	-0.237617	-0.129824	-0.520823	0.102556	0.0068252
AX-18010084	1	2306601	-0.02563	0.254588	-0.400751	0.196898	-0.127751	-0.175275	0.187417	0.0251826	-0.107514	0.614	-0.0776046	0.430881	0.0068252
AX-18010103	1	2309271	-0.843397	-0.897008	-0.977433	-0.734254	-0.062352	1.11272	-0.185273	0.0597685	0.252837	0.148765	0.926887	0.213238	0.0068252
AX-18010117	1	2311815	0.517845	-0.00474739	0.838033	0.574615	-0.205884	0.103331	-0.0614392	0.00337493	-0.0208293	-0.311984	-0.00338285	0.0686929	0.0068252
AX-18010127	1	2313042	-0.365457	0.0392878	-0.40395	-0.201659	0.00764714	0.536572	-0.00768789	-0.288146	-0.257173	0.306741	0.477921	0.0879521	0.0068252
AX-18010143	1	2316542	-0.648812	-0.541299	-0.87678	-1.07512	0.490475	0.0333538	0.333016	0.340447	1.05349	-0.0568109	-0.0341432	1.25766	0.0068252
AX-18010164	1	2321360	-0.358753	-0.441955	-0.478553	-0.4385	-0.0148906	0.103399	-0.190869	0.0641329	0.0850687	0.0147385	0.288939	0.179081	0.0068252
AX-18010165	1	2321386	-0.325078	0.375934	-0.272002	-0.0380753	0.230046	0.072006	0.447616	-0.0748608	-0.138047	0.0564173	0.0370962	-0.190641	0.0068252
AX-18010227	1	2336465	-0.00485807	-0.453781	-0.405499	-0.22604	0.0830335	0.0532146	-0.0371214	0.208828	0.00484177	0.0621832	-0.022823	0.0191526	0.0068252
AX-18010230	1	2337215	0.584259	0.260705	0.605851	0.0239109	-0.194388	-0.262966	-0.0243139	-0.225755	-0.19538	0.469906	-0.42926	0.59414	0.0068252
AX-18010238	1	2339371	-0.262752	-0.120524	-0.170209	-0.200122	0.126847	-0.0236017	0.659313	-0.0584533	0.0232218	0.616322	0.0539634	0.0480068	0.0068252
AX-18010262	1	2345123	0.249246	-0.0315236	0.312151	0.0308495	0.0472091	-0.0651029	0.171364	-0.136998	0.246238	-0.270224	-0.138378	-0.266645	0.0068252
AX-18010263	1	2345409	-0.435169	-0.347601	-0.266212	-0.567308	-0.138783	0.000883418	0.099411	-0.00088396	0.0190677	0.0544743	0.191533	0.124651	0.0068252
AX-18010278	1	2349374	-0.0409603	-0.52749	-0.497144	-0.524337	-0.0784891	0.0804057	0.283079	0.158694	0.363616	-0.0718534	0.191981	0.0398294	0.0068252
AX-18010279	1	2349616	-0.178906	-0.00726493	0.382417	0.305163	0.00722853	0.0197378	0.425993	-0.45639	-0.11367	-0.108737	0.31626	-0.553384	0.0068252
AX-18010286	1	2352381	-0.290862	0.179547	-0.427373	0.242036	0.0333852	-0.0325404	0.259047	-0.150587	0.180617	0.0318226	-0.0616771	-0.0571438	0.0068252
AX-18015300	1	3484455	-0.16426	0.232658	-0.50737	-0.511817	0.372025	-0.718464	0.831129	-0.118101	0.10916	0.926221	-0.245883	0.232329	5.24e-07
AX-18015306	1	3485425	-0.472813	0.598908	-0.399823	-0.60561	0.979519	-0.0618956	1.19743	-0.147993	0.059349	1.27675	-0.264215	0.147641	5.24e-07
AX-18015307	1	3485615	0.268021	0.293075	0.693728	0.268532	-0.224918	-0.0435678	-0.290576	-0.0578038	0.131951	-0.0351224	0.00727916	-0.00731607	5.24e-07
AX-18015314	1	3486760	-0.136455	-0.564038	0.0927652	-0.231706	0.0485892	-0.155389	0.0669111	0.0827249	-0.326423	0.236933	0.205148	-0.0502829	5.24e-07
AX-18015319	1	3488201	-0.277747	-0.0056633	-0.762523	-0.564073	-0.197463	0.416163	0.672383	0.00564115	0.114188	0.784061	-0.184263	0.184338	5.24e-07
AX-18015322	1	3488820	-0.284453	0.0386708	-0.168501	-0.200736	0.103015	0.0504329	0.0963377	-0.0397359	0.155882	-0.149475	-0.0888913	0.0975613	5.24e-07
AX-18015327	1	3490156	-0.312579	-0.197159	-0.458938	-0.463127	-0.0758357	0.0720476	0.222003	0.385481	0.1538	0.215584	-0.117065	0.26449	5.24e-07
AX-18015332	1	3491201	0.254935	0.455682	0.170578	-0.0963079	0.0100531	-0.292625	0.409744	-0.198247	-0.0777264	-0.0101236	-0.271424	0.016307	5.24e-07
AX-18015333	1	3491279	-0.264859	-0.31077	-0.557995	-0.513579	0.090388	-0.0153609	-0.271262	0.0151991	0.207306	0.186491	0.343678	0.349199	5.24e-07
AX-18015363	1	3495838	-0.569939	-0.320566	-0.802917	-0.731382	-0.543281	0.0394386	0.021339	0.349637	0.313258	0.396765	0.186026	-0.0216594	5.24e-07
AX-18015384	1	3498865	-0.344565	-0.073651	-0.352035	-0.202546	-0.253375	0.0672927	0.175747	0.227373	0.236253	0.240345	-0.0705857	0.142463	5.24e-07
AX-18015402	1	3501251	-0.0366674	-0.053404	-0.604689	-0.468343	-0.177783	0.0209523	0.295968	0.154189	0.1618	0.496342	-0.0212611	0.771175	5.24e-07
AX-18015425	1	3506650	0.194281	-0.00408107	-0.416724	-0.138264	0.00406956	0.112236	0.0497283	-0.196792	0.0228116	-0.0202475	-0.214352	0.208887	5.24e-07
AX-18015450	1	3511500	-0.321381	-0.501704	-0.490744	-0.480292	0.0575466	-0.0599377	0.206959	0.442456	0.444956	-0.137018	0.14554	0.239549	5.24e-07
AX-18015466	1	3515501	-0.434742	-0.395235	-0.65588	-0.250521	-0.129413	0.36562	0.076379	0.0833507	0.281507	-0.0806498	0.183455	0.269638	5.24e-07
AX-18015472	1	3517265	-0.482267	-0.66196	-0.720183	-0.718879	0.340133	-0.0584777	0.0561994	0.387422	-0.215295	0.145005	0.507539	0.171509	5.24e-07
AX-18015473	1	3517304	0.0922086	-0.159288	0.23089	0.343607	0.143993	0.174332	-0.105845	-0.00332442	-0.0875203	-0.0667154	0.00331677	-0.016608	5.24e-07
AX-18015481	1	3519116	-0.0586447	0.260937	-0.362093	-0.0952891	0.0983585	0.213687	-0.279408	0.304725	-0.0145155	0.114312	-0.0945302	0.0143709	5.24e-07
AX-18015533	1	3529543	-0.217998	-0.0764644	-0.248965	-0.117625	-0.0509045	0.441367	-0.097198	0.223995	0.175396	0.449841	0.223393	0.0491694	5.24e-07
AX-18015534	1	3529785	0.284721	0.163696	0.376657	0.456601	-0.0221651	0.0218297	0.171545	-0.0639347	-0.0451347	-0.0564516	-0.19156	-0.191109	5.24e-07
AX-18015555	1	3537443	-0.136679	-0.665605	-0.526699	-0.181647	-0.0229175	0.0750544	0.110934	0.0225592	0.149218	0.189568	-0.118666	0.240124	5.24e-07
AX-18015557	1	3537766	0.109404	0.177923	0.0230074	0.461957	0.0440285	-0.200939	-0.175683	-0.135502	-0.146698	-0.146887	0.000702054	-0.000702396	5.24e-07
AX-18015558	1	3537810	0.0949996	-0.0145074	0.586702	0.362845	0.153169	-0.246387	-0.302235	-0.420946	-0.372769	0.014363	0.24651	-0.1362	5.24e-07
AX-18015593	1	3542476	-0.0362425	-0.131956	-0.132412	-0.0291674	0.0877193	0.0847621	0.0494445	0.0754315	0.0285894	-0.148282	-0.0414534	0.190707	5.24e-07
AX-18015615	1	3546098	-0.401482	-0.00552337	-0.224496	0.252064	0.165419	1.04529	-0.505135	0.532847	0.0055023	-0.203947	0.918402	-0.132339	5.24e-07
AX-18015618	1	3546832	-0.0226134	-0.0781543	-0.447444	-0.401217	0.109003	0.317688	-0.0140188	0.0138839	0.355007	0.481698	-0.0885959	0.553341	5.24e-07
AX-18015628	1	3549066	0.184614	0.0529289	0.0665429	0.245444	-0.15161	-0.134818	-0.136388	-0.0549449	0.145212	-0.0730956	-0.124429	0.0930003	5.24e-07
AX-18015635	1	3551127	0.110768	0.142218	0.240209	-0.0167681	0.0179251	0.139241	-0.0191984	-0.16109	0.0165755	-0.0650766	-0.258364	-0.237443	5.24e-07
AX-18015636	1	3551164	-0.246798	-0.111541	-0.34308	-0.0499994	0.0761173	0.428837	0.0908087	-0.0154568	0.0152929	0.0890892	0.467502	-0.0458084	5.24e-07
AX-18015641	1	3552520	-0.694927	-0.572494	-0.922715	-0.700496	-0.0223603	-0.13694	0.593861	0.274018	0.312645	0.456613	0.198591	0.022019	5.24e-07
AX-18015651	1	3555130	0.072996	0.0699911	-0.113495	0.029127	0.0908068	-0.0769476	-0.307199	0.0166957	-0.0999137	0.0909242	-0.0168912	-0.0360574	5.24e-07
AX-18015658	1	3556461	0.0062318	-0.16778	-0.444354	-0.29599	-0.0611163	-0.0799827	0.294922	0.462089	-0.00625883	0.195881	0.228986	0.452781	5.24e-07
AX-18015659	1	3556578	-0.264373	-0.0458392	-0.0195145	-0.334134	0.323735	-0.143041	0.837862	-0.123373	0.200359	0.27813	0.0192541	0.45767	5.24e-07
AX-18015704	1	3567003	0.202449	0.520441	0.400961	-0.0374368	0.81477	-0.347465	0.0364899	-0.382232	-0.149489	0.260422	-0.393417	-0.0597753	5.24e-07
AX-18015712	1	3567793	-0.303112	0.0781459	-0.266144	-0.173376	0.299195	0.0905892	-0.197126	0.0599077	-0.0625035	0.150611	-0.1259	0.0921058	5.24e-07
AX-18015714	1	3568205	-0.12111	-0.00604363	0.149317	-0.141291	0.207533	-0.0520789	0.396186	-0.219924	-0.149768	0.0776814	0.00601841	0.196039	5.24e-07
AX-18015766	1	3578771	0.224272	-0.000691948	-0.138532	0.544612	-0.0898	0.000691616	-0.303749	0.473093	0.0512609	0.0268557	-0.0641705	-0.144811	5.24e-07
AX-18015767	1	3579259	0.272083	0.183896	0.317241	0.45288	0.106566	-0.255735	-0.0345191	-0.00423553	-0.101907	0.00422313	-0.0765184	-0.107684	5.24e-07
AX-18015788	1	3583632	-0.445118	-0.285918	-0.289311	-0.523346	-0.0624375	0.239356	-0.0778652	0.376052	0.0598471	0.466329	0.560543	0.647261	5.24e-07
AX-18015803	1	3586303	0.814509	-0.0837867	0.052117	0.271255	0.224444	0.0914637	-0.269773	0.0821892	-0.0540705	-0.116117	-0.0838424	-0.371031	5.24e-07
AX-18015808	1	3587723	-0.247028	0.233213	-0.451617	-0.025672	0.0102947	-0.281464	-0.113463	0.925873	-0.0103687	0.654263	0.702855	0.737373	5.24e-07
AX-18015838	1	3594460	-0.000543423	0.405566	0.990967	0.596741	-0.676224	0.0666904	-0.819495	-0.111012	-0.593964	0.000543219	0.0488754	-0.212767	5.24e-07
AX-18015844	1	3596916	-0.315625	-0.319161	-0.252855	-0.49022	-0.0971571	0.217943	0.359684	0.0559957	0.0499129	0.388535	0.546272	-0.0517018	5.24e-07
AX-18015859	1	3599383	0.197512	0.526847	0.727982	0.979551	-0.297839	-0.0183944	-0.214192	-0.109519	-0.142983	0.107173	-0.024622	0.0181628	5.24e-07
AX-18015872	1	3601437	0.00546149	-0.00548225	-0.0894676	-0.173164	-0.0386889	-0.0721486	-0.188447	0.248067	0.137107	0.225264	0.261574	0.152588	5.24e-07
AX-18015885	1	3603696	-0.879546	-0.704819	-0.884621	-1.20514	-0.442071	0.28999	0.0210174	0.0364726	0.200536	0.459198	0.208582	-0.0213281	5.24e-07
AX-18015887	1	3603834	0.405004	0.232698	-0.452791	-0.185626	-0.0902541	-0.126461	0.404839	0.845213	0.0849388	-0.217103	-0.314921	0.262015	5.24e-07
AX-18015942	1	3616327	-0.288483	-0.479094	-0.289151	-0.604653	0.0345541	0.312249	-0.0348617	0.196344	-0.121358	0.0622268	0.242876	0.0340391	5.24e-07
AX-18015982	1	3625395	0.0179592	0.0723955	0.0771463	0.328052	0.00349913	-0.00350764	-0.315482	0.213474	-0.185332	-0.00362822	-0.102727	-0.0196375	5.24e-07
AX-18015983	1	3625781	0.0386476	0.213452	0.735034	0.311463	0.077962	0.174739	-0.0397115	-0.0664293	-0.241752	-0.0869231	-0.114601	-0.147296	5.24e-07
AX-18015990	1	3627470	-0.132627	-0.14625	-0.481446	-0.322	-0.335876	-0.0354286	0.0387148	0.0979693	0.112081	0.131433	0.0345794	0.469895	5.24e-07
AX-18015993	1	3628012	0.207924	0.159781	0.425923	0.292909	0.0509422	-0.0897852	0.0772741	-0.0614489	-0.0676201	-0.180414	-0.0597342	-0.052807	5.24e-07
AX-18016005	1	3630176	-0.149826	-0.0827468	-0.403327	-0.0551166	0.262343	-0.0202289	0.0199492	0.491328	-0.0401395	0.114462	0.387226	0.222767	5.24e-07
AX-18016055	1	3639885	0.0414419	-0.302674	-0.0426677	0.277615	-0.191535	-0.385139	-0.330909	0.118748	-0.161915	0.0644987	0.176155	0.415087	5.24e-07
AX-18016075	1	3644888	-0.317459	-0.00090891	-0.0648574	-0.0825307	0.0525165	-0.307023	0.60506	-0.0873575	0.000908338	0.0876725	0.0275333	0.291107	5.24e-07
AX-18016083	1	3646510	0.0896115	0.126148	0.00372377	0.0489379	0.308685	0.00507114	-0.00900031	-0.120612	-0.00373341	-0.205021	-0.130521	-0.25429	5.24e-07
AX-18016084	1	3646547	-0.00151239	-0.765527	-0.00384776	-0.108474	0.265709	-0.00283829	0.102222	0.00151081	0.0512769	-0.205833	0.187929	0.0339995	5.24e-07
AX-18016121	1	3652436	0.0883539	0.232301	-0.151204	0.303971	-0.0313507	-0.494698	-0.304284	0.0306839	-0.132343	-0.0557384	0.28679	0.0604308	5.24e-07
AX-18016129	1	3654011	0.0808188	-0.418154	-0.388423	-0.537027	0.0234471	0.332204	-0.183128	0.119842	-0.0334142	-0.0238345	0.118217	0.0632084	5.24e-07
AX-18016163	1	3661586	0.369144	0.122643	0.702497	0.39705	-0.0305247	-0.410946	-0.0216675	0.209051	-0.239084	-0.134099	0.0213468	-0.63648	5.24e-07
AX-18016170	1	3663411	-0.0899222	-0.00779548	-0.167531	0.00775359	0.176875	0.044003	-0.267568	0.126889	-0.0652003	0.19255	0.205708	-0.0929082	5.24e-07
AX-18016183	1	3665768	-0.0399012	0.12797	0.311093	0.191105	0.0388273	0.197172	-0.300049	-0.0940897	-0.23398	-0.224714	0.112057	-0.0402841	5.24e-07
AX-18016184	1	3666177	-0.774381	-0.4031	-0.611569	-0.749206	-0.226656	0.508644	0.321041	0.0359621	0.473205	-0.0368815	0.100494	0.533189	5.24e-07
AX-18016194	1	3668555	-0.41393	-0.726086	-0.686604	-0.554154	-0.152001	-0.0418978	0.220838	0.0574995	0.114121	0.0407153	0.0649427	0.15314	5.24e-07
AX-18016200	1	3670023	-0.0732003	0.127202	-0.0070165	0.381112	0.569569	-0.0926533	0.00698254	-0.13926	0.244153	0.16274	-0.191452	-0.00744833	5.24e-07
AX-18016204	1	3670673	-0.229614	-0.00204114	-0.156489	0.157624	0.117025	0.0819643	-0.0357379	0.00203826	-0.0759622	0.179955	0.0991866	-0.019601	5.24e-07
AX-18016217	1	3673637	0.64098	0.199324	0.109657	0.31673	-0.198439	-0.227202	0.139123	0.274439	-0.153768	-0.118683	-0.391888	-0.456512	5.24e-07
AX-18016225	1	3675987	0.549199	-0.0668418	0.964253	0.307911	0.535836	0.115124	-0.424224	-0.137339	-0.23935	0.0390873	-0.0401758	-0.0856735	5.24e-07
AX-18016248	1	3680406	0.393336	0.0714404	0.311218	0.353527	0.00832019	-0.123576	-0.428083	0.0368888	-0.283062	-0.128966	-0.00836845	-0.443125	5.24e-07
AX-18016253	1	3681149	-0.443107	-0.34736	-0.229627	-0.385125	-0.0485853	-0.00849311	0.177342	0.487478	0.0084434	0.0412932	0.242393	0.299512	5.24e-07
AX-18016266	1	3685093	0.152114	0.277126	0.412952	0.455123	0.278438	0.0996369	-0.304574	-0.227753	-0.123398	-0.107032	-0.139788	-0.454068	5.24e-07
AX-18016272	1	3685904	0.346631	0.00654283	-0.1578	0.0265058	0.215716	-0.868855	-0.313587	0.0776532	-0.0638255	-0.00657264	0.200158	-0.149478	5.24e-07
AX-18016282	1	3687110	0.421468	0.250534	0.589829	0.444197	0.094928	0.0581925	-0.177151	-0.0686868	-0.15096	-0.0826123	-0.0606387	-0.114286	5.24e-07
AX-18016319	1	3694750	0.819421	0.267296	0.401417	0.477097	0.22079	-0.0564855	0.054357	-0.0611052	-0.26971	-0.263585	-0.318332	-0.29759	5.24e-07
AX-18016322	1	3695308	0.034037	-0.0348595	-0.391542	-0.262833	0.14379	0.323437	-0.481623	0.333782	-0.121917	-0.0823991	0.238877	0.151279	5.24e-07
AX-18016323	1	3695779	0.0765023	-0.0355037	-0.252529	-0.445727	0.324785	0.0366911	0.255561	-0.647261	0.0346509	0.0954894	-0.349897	-0.238942	5.24e-07
AX-18016329	1	3697107	-0.46553	-0.406949	-0.582445	-0.782675	-0.287721	-0.3034	0.23977	0.248694	0.25131	0.242986	0.634382	0.719556	5.24e-07
AX-18016333	1	3698506	-0.0694021	0.151401	-0.698881	0.183774	-0.06865	-0.364256	-0.350658	0.32993	-0.195212	0.332595	0.377724	0.0655311	5.24e-07
AX-18016356	1	3710175	0.695706	0.111451	0.212726	0.273484	-0.11422	0.004912	0.00682115	-0.193138	-0.0246785	-0.220475	-0.00492878	-0.039217	5.24e-07
AX-18016411	1	3720944	-1.43198	-1.31188	-1.61937	-1.60381	-0.86546	0.23825	-0.086024	0.0944508	0.256155	0.393497	0.349567	0.081182	5.24e-07
AX-18037259	1	9245209	-0.0505075	-0.0943292	-0.483776	-0.0779271	0.216036	0.111445	-0.149052	0.161339	0.304802	-0.0753829	0.0487989	0.160809	1.27e-09
AX-18037270	1	9248407	-0.578918	-0.457513	-0.827828	-0.599299	-0.147085	0.124605	0.181224	0.434136	0.239186	0.349379	0.159759	-0.136393	1.27e-09
AX-18037277	1	9249902	0.0683621	-0.019333	0.231491	0.129403	0.0190773	-0.270907	0.129962	-0.203022	0.0193858	-0.231251	-0.179291	-0.0349182	1.27e-09
AX-18037278	1	9250108	-0.108677	-0.262939	-0.412172	-0.291351	-0.0238801	0.0234913	0.102721	0.157802	-0.0309131	0.292405	0.164361	0.0288993	1.27e-09
AX-18037298	1	9260090	-0.505153	-0.0885144	-0.347601	-0.475318	0.0973948	0.0578605	-0.069173	0.00931675	-0.00937731	0.138271	0.199822	0.238274	1.27e-09
AX-18037313	1	9264714	-0.456608	-0.123438	-0.424825	-0.399141	0.187512	-0.10932	0.414612	0.116302	-0.0839385	0.0793222	0.219569	0.362903	1.27e-09
AX-18037320	1	9267156	-0.173801	-0.000805578	0.20157	0.0583269	0.000805128	-0.0935249	0.200641	0.0453516	-0.0378899	-0.114743	0.151316	-0.127688	1.27e-09
AX-18037326	1	9270456	0.48601	0.250933	0.180821	0.0788592	0.0364517	-0.308975	-0.49691	-0.386076	0.115092	-0.258336	-0.0373966	-0.057627	1.27e-09
AX-18037343	1	9272944	0.358893	0.187009	0.270849	0.210782	-0.040693	-0.123112	0.0220966	-0.189008	-0.00562492	-0.0387718	-0.105805	0.00560308	1.27e-09
AX-18037351	1	9274913	0.0261513	0.0419315	0.478499	0.207632	-0.0566547	-0.167223	-0.280135	-0.356876	0.0287025	0.184027	-0.0266341	-0.105853	1.27e-09
AX-18037355	1	9275359	0.0287699	-0.12098	-0.203336	-0.00919827	0.00913999	-0.255667	0.0208796	-0.470458	0.1413	0.226465	0.0193776	-0.182717	1.27e-09
AX-18037390	1	9284822	0.0532957	0.223576	0.432938	-0.0275799	0.0270625	0.131912	0.144739	-0.320616	-0.323044	-0.14777	-0.213821	-0.537035	1.27e-09
AX-18037400	1	9287602	-0.163962	-0.226773	-0.524436	-0.225767	-0.00882447	0.0342355	-0.0951506	0.214392	0.00877082	0.197414	0.174313	0.161898	1.27e-09
AX-18037410	1	9289868	-0.153314	-0.463461	-0.251175	-0.635231	0.0421252	-0.0703428	-0.0433923	0.574352	0.218023	0.0856272	0.302526	0.417723	1.27e-09
AX-18037411	1	9290371	-0.198991	-0.155691	-0.520721	-0.458051	-0.028307	-0.0108742	0.0878202	0.0805703	0.0107928	0.196528	0.0770099	0.174227	1.27e-09
AX-18037444	1	9297804	0.0330737	0.00688872	-0.205038	-0.00643624	0.00640765	-0.129795	0.131107	0.0416215	-0.048432	-0.0209967	-0.0356298	0.137404	1.27e-09
AX-18037449	1	9298834	0.0266945	0.165053	-0.298963	-0.26505	-0.00700446	-0.0429849	0.136297	-0.06876	-0.159671	0.00697062	0.0679497	0.0598532	1.27e-09
AX-18037458	1	9300886	-0.125846	0.0726139	0.0958847	-0.558539	-0.250132	0.51713	-0.0904121	0.0566914	-0.0590105	-0.134595	0.422682	0.0977459	1.27e-09
AX-18037459	1	9301227	-0.371375	-0.361777	-0.431253	-0.336842	0.372954	-0.127581	-0.156134	0.11721	0.346244	0.335945	0.408994	0.376554	1.27e-09
AX-18037462	1	9301888	0.0195682	-0.118025	0.122778	0.356411	0.17214	0.120911	-0.691318	-0.474363	-0.0198372	0.0849044	-0.0742254	-0.265703	1.27e-09
AX-18037467	1	9303055	-0.441391	-0.729762	-1.16519	-0.757852	-0.435032	0.0165601	0.0598098	-0.0167524	0.178622	0.186085	0.247725	0.253876	1.27e-09
AX-18037492	1	9311317	-0.0806596	-0.226023	-0.534063	-0.334907	-0.512222	0.0599796	0.244239	0.200733	0.0792433	0.0901711	-0.0625818	0.260482	1.27e-09
AX-18037499	1	9312634	-0.517014	-0.533547	-0.614979	-0.368151	-0.171548	0.0793677	0.172885	0.175676	0.164659	0.0799738	-0.0839894	0.10351	1.27e-09
AX-18037517	1	9317603	-0.154706	-0.0379723	-0.48532	-0.0754008	0.152993	0.558776	0.0769868	0.141846	-0.0842325	-0.00871998	0.0404413	0.00866759	1.27e-09
AX-18037520	1	9318377	-0.221482	0.0520163	0.427285	0.367955	-0.0904513	-0.23583	0.012531	0.104074	-0.0581252	-0.054516	-0.0126408	0.0302426	1.27e-09
AX-18037523	1	9319140	-0.0143036	-0.182244	-0.106098	-0.0463899	0.0626016	0.322398	0.0141631	0.237694	0.102638	-0.105216	-0.0429697	0.139006	1.27e-09
AX-18037565	1	9327640	-0.245924	0.299259	-0.0885179	-0.0187837	0.205701	0.367364	-0.0442941	-0.0143704	-0.0320677	0.115755	0.451325	0.0142287	1.27e-09
AX-18037566	1	9327699	0.180646	0.0663472	0.646468	0.294687	-0.0266817	0.0172815	0.0061011	-0.238434	-0.129566	-0.103609	-0.00612701	-0.0973894	1.27e-09
AX-18037594	1	9334516	-0.558661	-0.0537525	-0.701426	-0.447106	-0.242764	0.286322	-0.195938	0.0955945	0.11516	0.325976	0.284136	0.0518215	1.27e-09
AX-18037598	1	9335349	-0.0988818	-0.0216022	-0.417849	-0.111972	0.0100951	-0.0951896	0.0217899	-0.0101663	0.0679206	0.0741688	0.125482	0.100983	1.27e-09
AX-18037638	1	9345953	-0.0966383	-0.0988974	-0.0422694	0.0255988	-0.0877503	0.0728073	-0.236942	0.109048	-0.0260613	0.252423	0.149169	0.234459	1.27e-09
AX-18037688	1	9358959	-0.394697	-0.408028	-0.48855	-0.638174	-0.171565	0.160459	0.0387302	0.246306	-0.0397987	0.454596	0.510148	0.54895	1.27e-09
AX-18037689	1	9359392	0.0460869	-0.927248	0.0609025	0.164524	-0.0823988	-0.13412	-0.0476079	0.146441	-0.397524	-0.195258	0.239751	0.114575	1.27e-09
AX-18037690	1	9359612	0.225571	0.25048	0.254643	0.0706653	-0.234933	0.0317184	-0.0324314	-0.0889865	-0.058533	-0.0412211	0.0679564	-0.131718	1.27e-09
AX-18037691	1	9359816	-0.535673	-0.423232	-0.686401	-0.808232	-0.178261	0.271162	0.0588797	-0.0613853	0.227076	0.34797	0.294334	0.241978	1.27e-09
AX-18038754	1	9609291	-0.405414	-0.416984	-0.669443	-0.636134	-0.119978	0.33789	-0.243412	0.305893	0.24096	0.357132	0.23528	0.110762	0.0098705
AX-18038759	1	9610059	0.197808	0.429663	-0.0405707	0.0987469	-0.0488981	-0.219661	0.229357	-0.350857	0.039461	0.141721	-0.243091	-0.212469	0.0098705
AX-18038766	1	9611906	0.055342	0.170317	0.310994	0.280199	-0.223528	0.11905	-0.0942719	-0.4332	-0.208189	0.015143	-0.0153036	-0.0455363	0.0098705
AX-18038769	1	9612453	-0.273735	0.153901	-0.0189213	-0.0210782	0.0939512	0.0268409	0.220692	-0.090104	0.132017	0.0186764	-0.315137	-0.0850709	0.0098705
AX-18038789	1	9616746	-0.297941	-0.0658164	-0.0922287	-0.0959581	0.281444	0.302967	0.0358809	-0.181048	-0.000860805	0.300593	0.505067	0.000860292	0.0098705
AX-18038791	1	9617549	-0.107424	0.0443788	-0.348139	-0.306348	-0.00677895	0.0709271	-0.0234996	0.054774	0.137293	-0.0110698	0.00674724	0.0507854	0.0098705
AX-18038792	1	9617773	0.199324	0.200973	0.905293	0.287631	-0.356567	0.112435	-0.121943	-0.204516	-0.587098	-0.259221	0.170245	-0.362895	0.0098705
AX-18038804	1	9621351	0.148205	0.26057	0.169371	0.29692	-0.096337	0.142667	-0.0113852	-0.0427766	-0.0419658	0.011296	-0.0135972	-0.0340235	0.0098705
AX-18038808	1	9622396	0.208014	0.0544366	-0.358263	-0.168589	0.0680604	-0.028287	-0.155038	0.00802618	0.0301587	-0.102559	-0.00807109	0.174796	0.0098705
AX-18038818	1	9625216	-0.0351502	-0.0769489	-0.130936	0.0593637	0.20117	-0.0614001	-0.091561	0.148312	0.0343141	0.154993	0.119992	-0.116592	0.0098705
AX-18038859	1	9636803	0.0673187	0.164194	0.311981	0.0972839	-0.0278825	-0.241018	-0.0410603	-0.137199	0.190956	0.0273539	-0.251815	-0.268502	0.0098705
AX-18038863	1	9637008	-0.654708	-0.372421	-0.500591	-0.657366	-0.0142478	-0.00516617	0.0252548	0.416973	0.00514773	0.297986	0.38807	0.20442	0.0098705
AX-18038873	1	9638918	-0.198054	-0.101012	-0.230513	-0.034103	-0.00863448	-0.0847821	0.0475567	0.0449066	0.0166123	0.126263	0.00858311	0.121998	0.0098705
AX-18038876	1	9639751	-0.186289	-0.188812	-0.288288	-0.713226	-0.261329	-0.0502607	0.269809	0.106246	0.122608	0.270975	0.131735	0.0485685	0.0098705
AX-18038877	1	9639966	-0.167176	0.0518463	-0.163048	-0.304271	0.151313	0.0237617	0.18071	-0.126528	-0.0241596	0.0999252	-0.0782218	0.282118	0.0098705
AX-18038892	1	9642004	0.213979	0.0879057	-0.0138559	0.130268	0.0264729	-0.245738	-0.00408192	-0.0260437	0.124674	0.0040704	-0.210682	-0.221744	0.0098705
AX-18038920	1	9647843	-0.147046	-0.113716	0.125811	0.105404	0.267008	0.689097	-0.146163	0.495391	0.231403	-0.437004	-0.365893	-0.296785	0.0098705
AX-18038924	1	9649069	0.0461372	0.257449	-0.0482523	0.138955	-0.113619	-0.172524	-0.421074	-0.0476616	-0.162244	0.645834	0.293462	0.376767	0.0098705
AX-18038929	1	9651077	-0.175508	0.457895	0.880512	0.60657	0.0191382	-0.169345	-0.0193955	-0.457811	0.145307	0.158121	-0.224307	-0.549046	0.0098705
AX-18038948	1	9654703	-0.387032	-0.37363	-0.791669	-0.613915	-0.0206031	0.158987	0.351591	0.19145	0.446676	-0.377438	0.020313	0.41652	0.0098705
AX-18038949	1	9655217	-0.258891	-0.10607	-0.333848	-0.195681	0.055664	0.108936	0.0375756	-0.0323226	0.0873083	-0.0185862	0.0183498	0.0984173	0.0098705
AX-18038962	1	9657723	-0.373464	0.0450436	-0.0323607	-0.438997	0.352597	-0.0214864	0.467931	0.00244217	0.134272	-0.0816511	0.0622189	-0.00244631	0.0098705
AX-18038966	1	9658440	0.0924339	0.157798	0.395604	0.491683	-0.226774	-0.061534	-0.0773391	0.218691	-0.0683294	0.0590165	-0.673805	-0.269705	0.0098705
AX-18038970	1	9658910	-0.109666	-0.0854405	-0.184934	-0.235803	-0.00569529	0.434985	0.0056729	0.862567	0.359364	0.6078	0.214841	-0.0936386	0.0098705
AX-18038972	1	9659726	0.0199787	-0.259127	0.0196414	-0.0589705	0.257079	0.170823	-0.0724068	0.0231513	0.0518593	-0.119091	-0.0199125	-0.0558127	0.0098705
AX-18038989	1	9664166	-0.0302824	0.243597	0.138716	0.459274	0.0952761	0.00301196	-0.639746	0.187951	-0.00301826	-0.0906472	-0.0715509	-0.256612	0.0098705
AX-18039008	1	9668542	0.0308156	-0.14974	-0.47199	-0.364323	-0.0888352	0.0446093	0.432685	0.181326	0.216618	0.227352	-0.12392	-0.0314882	0.0098705
AX-18039009	1	9669137	0.263005	0.0399114	0.68998	0.197942	-0.103699	0.0631412	-0.245083	-0.0895332	-0.275812	-0.0407261	0.0396079	-0.0788139	0.0098705
AX-18039037	1	9675191	-0.00460667	-0.0617192	-0.0565079	0.004592	-0.0962292	0.212707	0.0170348	-0.144037	0.0511985	0.0849889	0.205663	-0.180528	0.0098705
AX-18039042	1	9676058	0.293366	-0.00355633	0.480503	0.116157	0.00354758	-0.31906	0.0451307	-0.344844	-0.222312	0.026588	-0.263624	-0.129465	0.0098705
AX-18039080	1	9684105	-0.0659534	0.128995	0.142072	-0.140561	0.0428734	0.0680652	0.0414669	-0.270513	-0.163112	-0.322526	0.00992233	-0.00999105	0.0098705
AX-18039097	1	9688213	0.0109831	0.00956224	-0.291675	-0.0909293	-0.00124392	0.00124285	0.0159577	0.332758	0.117389	-0.101886	-0.0194309	-0.146735	0.0098705
AX-18039104	1	9690435	-0.0396325	0.0242233	0.119351	0.132969	0.256545	-0.024637	0.478849	-0.234664	-0.177145	-0.342883	0.0243151	-0.236203	0.0098705
AX-18039133	1	9696908	0.181245	-0.0684592	-0.0846075	-0.107086	0.0747528	0.122417	0.446646	-0.0647151	0.160081	0.0118054	-0.0949644	-0.0119028	0.0098705
AX-18039141	1	9699004	0.128705	-0.0568939	0.335819	0.0527214	-0.0547213	0.351152	-0.376749	-0.0722361	0.340068	0.354078	-0.315855	-0.299531	0.0098705
AX-18039143	1	9699695	0.0256246	-0.997301	-1.74729	-1.5538	-0.0260879	0.644947	-0.554724	0.852835	0.365667	0.410886	0.0635934	-0.179875	0.0098705
AX-18039169	1	9706478	0.20201	0.294889	-0.0873593	0.145781	0.0560813	-0.0148285	-0.250456	-0.102511	0.0146777	-0.13379	0.270641	-0.0521641	0.0098705
AX-18039175	1	9707761	-0.180246	-0.0463997	-0.305418	0.0207052	0.104771	-0.0499163	0.076867	0.0502384	0.168161	0.327818	-0.0533252	-0.0210067	0.0098705
AX-18039192	1	9712235	0.212021	-0.234982	-0.327612	-0.228547	0.0239888	0.309395	-0.253528	0.430791	0.144353	-0.0438421	0.335389	-0.0243944	0.0098705
AX-18039197	1	9712841	0.0188575	-0.101603	-0.832765	-0.419393	-0.123029	0.0462566	0.175656	-0.0191073	0.124112	0.0232352	-0.142424	0.15734	0.0098705
AX-18039201	1	9714572	0.148987	0.181658	0.787913	-0.0349538	-0.0152057	0.0382059	-0.139563	-0.178332	-0.386953	-0.0123503	0.0122455	0.0356524	0.0098705
AX-18039236	1	9720998	0.336271	0.354076	0.10606	0.39362	-0.134024	-0.0469791	-0.310228	0.0423384	-0.158804	-0.016734	0.0165421	-0.260553	0.0098705
AX-18039244	1	9723402	-0.417057	0.0427655	-0.41187	-0.359574	0.114039	0.411245	-0.515749	0.284265	0.938744	0.702267	-0.113075	-0.044072	0.0098705
AX-18039269	1	9728893	-0.202668	-0.0102063	-0.291115	-0.177807	-0.251092	0.260905	0.0715305	0.0101346	0.261148	0.0905352	-0.187677	0.0464245	0.0098705
AX-18039288	1	9733560	0.0937264	0.330745	0.401323	0.113741	0.0160739	-0.20177	0.0763309	-0.249281	-0.016255	-0.457777	-0.427599	-0.0621147	0.0098705
AX-18039336	1	9745202	-0.0665356	0.0700272	0.0779821	-0.0617247	0.0777503	-0.107514	-0.108847	0.247217	0.0412907	-0.273327	0.118046	-0.0425074	0.0098705
AX-18039379	1	9756314	0.115799	-0.0223569	0.191445	-0.100671	0.0220157	-0.0891314	-0.275706	-0.111227	-0.325389	0.0555357	0.206222	0.200526	0.0098705
AX-18039432	1	9768177	0.151348	0.000523894	0.463578	0.366597	-0.000524085	-0.0317866	0.123283	-0.280194	0.143402	-0.340793	-0.178491	-0.503174	0.0098705
AX-18039455	1	9772221	-0.524147	-0.425426	-0.486074	-0.0331861	-0.0316915	0.00161671	0.609405	0.0333864	-0.00161852	0.195354	0.403811	0.251728	0.0098705
AX-18039465	1	9777329	0.193652	0.133575	0.196275	0.018892	-0.0193577	-0.0557771	0.109824	-0.0191427	0.134921	-0.143816	-0.407574	-0.212735	0.0098705
AX-18039500	1	9785710	-0.291501	0.29442	-0.325087	0.0673106	0.079642	-0.0706054	0.422326	-0.420154	0.329853	0.164567	-0.128897	-0.103684	0.0098705
AX-18039504	1	9786328	-0.291134	0.0369918	-0.283781	-0.304454	-0.0312114	0.179075	-0.100185	0.31065	0.0235193	0.0630491	0.188771	-0.0239091	0.0098705
AX-18039509	1	9787412	-0.265693	-0.146895	0.0943072	-0.082476	-0.13283	0.0077765	-0.12155	0.235714	-0.00781865	0.27209	0.146944	0.301142	0.0098705
AX-18039512	1	9787782	-0.0247037	0.255167	-0.0947858	-0.167341	-0.104743	0.0712389	0.234001	0.0242878	0.103704	0.0489402	-0.0682142	-0.0404915	0.0098705
AX-18039577	1	9798988	-0.743236	-0.328931	-0.591002	-0.806558	-0.302754	0.014177	0.18431	0.117872	0.535851	0.372803	0.130791	-0.0143177	0.0098705
AX-18039579	1	9799212	0.632478	0.641702	0.311698	0.452305	-0.0493698	-0.112656	-0.481981	0.024872	-0.266324	-0.0253083	0.0903979	-0.190973	0.0098705
AX-18039581	1	9799568	-0.109295	0.146181	1.07431	0.5585	-0.0440032	-0.00553598	-0.108477	0.26908	0.17496	0.00551482	-0.00771254	-0.119744	0.0098705
AX-18039610	1	9805258	-0.278436	-0.264061	-0.0474658	-0.0671487	0.18411	0.115433	-0.191098	-0.189461	0.093664	0.253948	0.180631	0.0459538	0.0098705
AX-18039631	1	9809736	-0.301314	-0.315383	-0.516577	-0.482069	-0.417166	0.0567836	0.302327	0.623151	-0.0591105	0.498485	0.244226	0.58263	0.0098705
AX-18039634	1	9810381	0.012132	-0.0122349	-0.301644	0.0750937	-0.280043	-0.18398	-0.27092	0.381228	-0.121344	0.515946	0.272719	0.0212688	0.0098705
AX-18039637	1	9811059	-0.0836673	-0.188778	-0.0801621	-0.167232	0.24225	0.19776	-0.102978	0.0179576	-0.018184	0.132949	0.518742	0.220306	0.0098705
AX-18039643	1	9812250	-0.484586	-0.621296	-0.563454	-0.545118	-0.13182	0.00393122	0.000223963	0.0855284	-0.000223998	0.501781	0.0637265	0.183909	0.0098705
AX-18039676	1	9820709	-0.199828	0.0562974	-0.0350957	-0.0300209	0.0226856	0.179777	-0.105314	0.447488	0.302404	-0.186355	0.17445	-0.023048	0.0098705
AX-18039693	1	9823949	0.180111	-0.24653	0.770488	0.156767	-0.24573	-0.0284737	-0.0294384	-0.0955369	0.194108	0.0899031	0.0279226	-0.408024	0.0098705
AX-18039714	1	9830505	-0.363743	-0.643373	-0.656784	-0.38516	-0.0456335	-0.0881552	0.15758	0.35553	0.0442342	0.454094	0.239433	0.40517	0.0098705
AX-18039715	1	9830885	-0.342108	-0.275447	-0.467472	-0.506271	0.101334	0.242782	-0.447757	-0.0258786	0.0254225	0.181896	0.320618	0.326716	0.0098705
AX-18039718	1	9831442	0.43794	0.349988	0.646055	0.237817	0.00991055	-0.0375935	-0.0188939	0.000841381	-0.0680514	-0.14978	-0.113308	-0.000841872	0.0098705
AX-18039721	1	9832120	-0.474957	-0.706256	-0.65688	-0.530901	0.0186223	-0.0937911	0.13789	0.37483	0.176792	0.18821	0.0870089	-0.0188658	0.0098705
AX-18039725	1	9832922	0.465964	-0.0790213	0.688731	0.186619	-0.059171	-0.00293373	-0.527914	0.00292778	0.0267781	-0.0329928	0.222529	-0.057642	0.0098705
AX-18039727	1	9833192	8.06e-05	-0.153125	-0.307224	-0.23495	0.231434	0.0448262	-0.295317	0.126765	0.0230327	-0.0181406	-8.06e-05	0.064967	0.0098705
AX-18039744	1	9837093	-0.274787	0.010975	-0.290786	-0.295021	0.176855	0.459991	0.141252	-0.0482596	0.0934471	-0.251308	-0.0110591	0.306095	0.0098705
AX-18039762	1	9840952	0.00101255	-0.0553069	-0.355801	0.286353	-0.225496	-0.00828575	-0.00101326	0.0543616	-0.0279134	0.0770191	0.0644894	0.043715	0.0098705
AX-18039765	1	9841428	0.785217	0.37254	0.427905	-0.0494228	-0.174602	0.178282	-0.256146	0.0477856	0.789107	-0.137823	-0.127352	-0.324714	0.0098705
AX-18039772	1	9842931	0.328692	0.105327	0.352437	0.0662108	-0.123069	-0.0836415	-0.185707	0.00255958	0.00378638	-0.0276845	-0.289369	-0.00256413	0.0098705
AX-18039776	1	9843977	0.0762825	0.115704	0.347751	0.162065	0.0540833	-0.130603	-0.031477	-0.352778	-0.153789	-0.240621	-0.0647281	0.0308049	0.0098705
AX-18039790	1	9850083	0.0979888	0.408751	0.219731	0.477456	-0.209088	0.328661	-0.363436	-0.175238	-0.253901	-0.105132	0.247799	-0.358332	0.0098705
AX-18039801	1	9852144	-0.512885	-0.451837	-0.572933	-0.636152	-0.184897	-0.0414908	0.0403309	0.10216	0.15684	0.290333	0.183174	0.441883	0.0098705
AX-18039811	1	9853847	0.368209	0.145908	0.630335	0.202878	0.0505849	-0.0840688	0.00941925	-0.160802	-0.112036	-0.0506058	-0.00948115	-0.0321943	0.0098705
AX-18039815	1	9854224	-0.259056	-0.326028	-0.402097	-0.458121	-0.209781	0.0441897	0.0645549	-0.0132596	0.24875	0.0677699	0.352768	0.0131389	0.0098705
AX-18039819	1	9854723	-0.293703	-0.501925	-0.249903	-0.186713	0.177813	0.0449091	-0.0134692	0.0133446	-0.56143	0.0195883	0.449867	0.0726879	0.0098705
AX-18039828	1	9856123	-0.062438	0.355785	0.251097	0.0713788	0.0911947	-0.326948	-0.30137	-0.355407	0.424366	-0.251425	0.0598475	-0.47234	0.0098705
AX-18039841	1	9859732	0.34675	0.186292	0.484889	0.444025	-0.134902	0.00417333	-0.160932	-0.264067	-0.00418544	0.201317	-0.264092	-0.174673	0.0098705
AX-18039846	1	9860732	0.0371097	0.166577	-0.379414	0.00834864	-0.088665	-0.0129114	-0.00839723	-0.0576636	0.319383	0.187932	-0.273798	0.0378601	0.0098705
AX-18039855	1	9863314	0.0939147	-0.258922	-0.0995129	0.439851	0.212786	0.0170259	0.0320961	-0.0262181	0.0231735	-0.0172292	-0.157015	-0.27448	0.0098705
AX-18039884	1	9870910	-0.105706	0.213867	0.108771	0.150959	0.337122	0.113219	-0.532986	-0.0814864	-0.0993305	0.0771289	-0.603807	-0.144086	0.0098705
AX-18039885	1	9871051	0.101572	0.056554	0.367624	0.309434	0.000961133	-0.00756637	-0.755689	-0.351639	-0.459993	0.010706	-0.291939	-0.000961774	0.0098705
AX-18039894	1	9873094	-0.0440438	0.00805626	-0.391025	-0.142259	-0.183514	0.373335	-0.238629	0.184779	0.390153	0.187017	-0.0081015	0.341163	0.0098705
AX-18039899	1	9874871	0.129223	-0.0398256	0.703568	0.0387557	0.237625	0.0561081	-0.342095	-0.235638	-0.360803	-0.180433	0.151417	-0.156236	0.0098705
AX-18039905	1	9875352	0.226691	0.281167	-0.328459	-0.169	-0.130938	-0.284663	0.247009	0.425209	-0.302655	0.224084	0.0438345	-0.0452082	0.0098705
AX-18039909	1	9876494	0.0408787	-0.0880838	-0.373297	-0.165742	0.0776617	-0.0965101	-0.16073	0.267381	-0.0420709	0.0537353	0.0546934	0.082237	0.0098705
AX-18039929	1	9880772	-0.394218	-0.196011	-0.600781	-0.585998	0.056198	0.0656106	0.651512	0.631446	0.971927	-0.0584762	1.17428	-0.0630883	0.0098705
AX-18039967	1	9889246	0.766693	0.250929	0.0333803	-1.04094	-0.423724	-0.034171	0.201058	0.136216	0.163591	-0.391773	-1.38873	-0.691235	0.0098705
AX-18039968	1	9889326	-0.26854	-0.204156	-0.244378	0.00448571	-0.0474697	-0.0525251	-0.0044997	0.15228	0.100573	0.127557	0.121933	0.12883	0.0098705
AX-18039971	1	9890152	-0.0885346	-0.0141509	-0.207747	-0.26024	-0.282142	0.158073	-0.0284541	0.0318075	0.0140135	0.0734245	0.0597862	0.197531	0.0098705
AX-18039982	1	9893283	-0.279196	-0.00616249	-0.458278	-0.559492	0.108147	-0.173853	0.548831	0.49839	0.174472	-0.144392	0.33394	0.00613628	0.0098705
AX-18039994	1	9895922	-0.0598372	0.00506173	-0.224157	-0.304208	-0.0239963	-0.00507955	0.138819	0.160611	0.108516	0.118118	-0.00643541	0.187792	0.0098705
AX-18039998	1	9896626	0.110843	0.0475944	-0.207581	0.155353	0.130613	0.00271157	-0.0397905	-0.00271667	-0.119863	-0.198458	0.272256	-0.0530702	0.0098705
AX-18040020	1	9900095	-1.18369	-0.974176	-0.195933	0.481831	-1.02492	-0.061362	0.475059	0.0588582	0.623137	0.572998	-0.366495	0.40926	0.0098705
AX-18040033	1	9902336	0.361547	0.45697	-0.0263308	0.641952	-0.135185	-0.169764	-0.197303	0.115963	0.0258588	0.104797	-0.321968	-0.10765	0.0098705
AX-18040044	1	9905613	1.45116	0.106307	0.0958144	0.541857	0.0890953	-0.190761	-0.162492	0.251012	-0.0949618	-0.119882	-0.297846	-0.209161	0.0098705
AX-18040118	1	9920728	0.0928589	0.195236	0.254765	0.406341	-0.0283964	0.0278482	0.0357281	-0.057236	-0.105807	-0.188634	-0.152218	-0.144962	0.0098705
AX-18060256	1	15616932	0.164008	0.144171	0.712101	0.382611	-0.0464888	-0.0325411	0.0318233	-0.447127	-0.160969	-0.223762	-0.235167	0.16035	0.00805775
AX-18060269	1	15619670	-0.429434	-0.542256	-0.40936	-0.436108	-0.11149	-0.00965983	0.511659	0.00959558	0.144095	0.410966	0.084337	0.12813	0.00805775
AX-18060271	1	15620254	-0.0675027	-0.0823188	-0.45432	-0.153861	0.0368585	-0.0378249	0.138612	0.191494	0.0875594	0.108274	-0.0605134	0.207865	0.00805775
AX-18060282	1	15626150	-0.053059	0.124203	-0.440989	-0.0334031	-0.0438177	0.292801	-0.0366494	-0.0778449	0.0692623	0.21538	0.144951	0.0326472	0.00805775
AX-18060289	1	15628009	0.364683	0.0553711	0.575973	0.181357	0.220925	-0.126416	-0.0575814	-0.0831044	-0.139291	0.0683563	-0.0761166	-0.0759844	0.00805775
AX-18060309	1	15636661	0.134475	0.3659	0.718164	0.209066	-0.14831	-0.425449	-0.245218	-0.310952	0.222582	-0.351566	0.462707	-0.560895	0.00805775
AX-18060330	1	15644330	-0.502252	-0.354148	-0.629991	-0.6371	-0.22715	0.271056	0.113576	0.0413545	0.0391542	0.233726	-0.0402466	0.183652	0.00805775
AX-18060337	1	15646009	-0.0700254	0.0886227	-0.132836	-0.132026	0.00663585	-0.0732005	0.491395	0.0609101	0.183085	0.141681	-0.125546	-0.00666651	0.00805775
AX-18060340	1	15646164	-0.146061	-0.140334	-0.222764	-0.234878	0.00117921	0.289819	-0.137939	0.048941	0.212681	0.587234	0.367263	-0.00118017	0.00805775
AX-18060347	1	15647106	-0.000827726	0.0765117	0.580528	0.26089	0.000827252	0.0590039	-0.032986	-0.0170224	0.0431078	-0.301632	-0.176836	-0.343956	0.00805775
AX-18060357	1	15649105	-0.177699	0.0510728	-0.0230246	-0.169488	0.0864058	-0.0464929	0.229163	0.176886	-0.00722035	0.00718439	-0.0964914	0.155245	0.00805775
AX-18060376	1	15653596	-0.0383126	-0.0561317	-0.209256	-0.304897	-0.167993	0.0795429	0.0555175	-0.0831204	0.0373214	0.36522	0.190028	0.225364	0.00805775
AX-18060380	1	15654988	0.178848	0.222085	0.43824	0.457491	-0.102341	0.174118	-0.176119	0.0405538	-0.219724	-0.0417268	-0.180693	-0.25681	0.00805775
AX-18060389	1	15657764	-0.435703	-0.416203	-0.470197	-0.48554	0.0201016	0.289366	-0.245938	0.148971	0.0612703	0.259907	0.299582	-0.0203857	0.00805775
AX-18060392	1	15658376	0.0748005	0.311929	0.36574	0.325677	-0.0481199	-0.0579844	-0.421926	-0.127275	-0.298208	0.00675589	-0.00678768	0.0233243	0.00805775
AX-18060400	1	15661965	-0.501321	0.0298266	-0.0304563	-0.505605	-0.342005	-0.287256	0.203244	0.148486	-0.471104	0.0544816	0.162505	0.0979003	0.00805775
AX-18060403	1	15662340	0.000572172	0.317226	-0.000572399	0.0614659	-0.02309	-0.0100988	-0.116377	0.16738	-0.1031	0.143808	-0.102733	0.0295165	0.00805775
AX-18060430	1	15669841	0.1446	-0.00048612	0.534356	0.000485956	-0.0156632	0.0726252	-0.172216	-0.526178	0.400828	-0.00174753	0.499214	-0.408073	0.00805775
AX-18060444	1	15673407	-0.446085	-0.147715	-0.476869	-0.587635	-0.590881	0.0507705	0.121455	0.0132211	0.0585744	-0.0133434	0.0209448	0.254799	0.00805775
AX-18060446	1	15673619	0.198316	0.0262288	-0.204055	-0.11986	0.136327	0.190133	-0.156223	-0.0709549	-0.0267144	-0.109414	0.0400474	0.179821	0.00805775
AX-18060464	1	15677492	0.755521	-0.263445	-0.74338	0.694139	0.723642	0.696772	-0.160366	0.0489431	1.40285	-0.050662	-0.279523	-0.300465	0.00805775
AX-18060480	1	15681013	0.148727	-0.177074	0.0188783	0.193476	0.244437	-0.0272598	-0.0191286	-0.0902548	-0.0281683	0.0351344	0.305607	-0.275321	0.00805775
AX-18060501	1	15687145	-0.364634	0.025877	-0.330143	-0.0962574	-0.110664	0.0505151	-0.0622213	0.401803	-0.0263496	0.320262	0.230202	0.112826	0.00805775
AX-18060517	1	15690582	-0.0719686	-0.453578	-0.367223	-0.478896	-0.0994282	0.0507129	-0.0215258	0.0878214	0.0212093	0.248743	0.0952065	0.393862	0.00805775
AX-18060524	1	15691577	-0.231533	0.414592	0.899675	0.53056	-0.0968212	0.09073	0.979648	-0.524707	0.60877	-0.237428	-0.269707	-0.325665	0.00805775
AX-18060553	1	15702757	-0.237456	-0.234924	-0.464863	-0.489164	-0.151601	0.145056	0.0538461	0.598129	-0.00272246	0.188514	0.00271734	0.272839	0.00805775
AX-18060556	1	15703524	-0.199817	0.218166	-0.146064	0.132312	-0.103208	0.0312763	-0.439215	0.207151	0.0205701	-0.0117014	0.0116072	-0.196259	0.00805775
AX-18060567	1	15709672	-0.138729	0.0930462	0.0300138	-0.207074	-0.0130988	-0.0436492	0.0443513	-0.047347	0.0176631	0.012981	-0.0742046	0.0463851	0.00805775
AX-18060575	1	15711232	-0.0404701	-0.24584	0.0898511	-0.195925	-0.0159313	0.0358823	-0.0886364	0.173543	5.49e-05	0.0406015	0.252375	-5.49e-05	0.00805775
AX-18060587	1	15713535	-0.616023	-0.578876	-0.527369	-0.339462	0.220651	0.0979694	-0.0598663	0.239085	-0.0605627	0.0575674	0.287447	0.0574808	0.00805775
AX-18060603	1	15716118	0.139853	-0.20375	0.212151	-0.0614308	0.00331185	0.000451761	0.0279516	0.155083	-0.103613	-0.214106	-0.000451902	-0.0113996	0.00805775
AX-18060618	1	15720139	-0.00544186	0.101801	-0.102175	-0.0670722	0.0514729	0.0577454	-0.0998891	0.0972959	-0.0345567	-0.0645741	0.0474295	0.00542141	0.00805775
AX-18060620	1	15721497	-0.0835529	0.202003	0.0822759	-0.0996101	-0.0665216	0.185997	-0.059065	0.0567416	-0.105442	0.314965	-0.236173	0.227239	0.00805775
AX-18060643	1	15727771	-0.321334	-0.0432741	-0.83108	-0.206616	0.140071	0.354732	-0.0032346	0.398473	0.00322736	-0.0977507	0.362742	0.411039	0.00805775
AX-18060670	1	15740861	0.0959017	0.0202433	-0.0469743	-0.0999887	0.0582792	-0.0205314	-0.525164	0.0798396	-0.287173	-0.128501	0.175902	0.0524838	0.00805775
AX-18060682	1	15747455	-0.100167	-0.0894753	-0.100173	-0.204491	0.134416	0.0196215	0.20133	0.24008	-0.019892	0.0379456	-0.266224	0.192232	0.00805775
AX-18060699	1	15751445	0.0288899	-0.157166	-0.230247	-0.273443	-0.219446	0.161761	-0.328157	0.112142	-0.0294802	0.131202	0.180366	0.161008	0.00805775
AX-18060705	1	15753626	-0.113586	-0.378545	-0.692116	-0.0290664	0.106417	0.297274	-0.0678239	0.386316	0.231899	0.20666	0.0284923	-0.125314	0.00805775
AX-18060713	1	15755523	-0.00125497	-0.178791	-0.514877	-0.189953	0.0555455	0.0393658	-0.100828	0.300101	-0.0206578	0.466118	0.00125388	0.187856	0.00805775
AX-18060734	1	15763823	0.272007	0.157918	0.548894	0.460316	-0.016534	-0.0216351	-0.167385	-0.0293619	0.0604596	-0.0180437	0.0163466	-0.152579	0.00805775
AX-18060737	1	15764545	0.255432	0.224814	0.424198	0.315406	-0.00474706	0.000184668	0.235679	-0.0443779	-0.0768455	-0.0558039	-0.000184691	-0.0138348	0.00805775
AX-18071737	1	18830488	0.0231801	-0.379168	-0.434958	0.065388	0.335297	-0.140071	0.453233	0.15221	-0.0235586	0.150238	-0.152243	-0.100323	0.00814464
AX-18071747	1	18831871	-0.0217566	-0.00349933	-0.182954	-0.0386511	0.498451	0.377412	-0.113382	0.158023	0.551763	0.011868	0.00349086	-0.1953	0.00814464
AX-18071762	1	18835204	0.095717	0.193742	0.460622	0.061229	0.262268	-0.189335	-0.0158216	-0.387483	-0.0757439	0.01565	-0.0662883	-0.336965	0.00814464
AX-18071774	1	18837808	-0.116309	0.0182429	-0.6111	-0.249028	-0.00383434	0.00382418	0.293935	-0.245326	0.0360321	0.056654	-0.354237	0.121742	0.00814464
AX-18071807	1	18847289	-0.269332	-0.312296	-0.328546	-0.509831	0.0457142	-0.119105	0.0659607	-0.0472102	0.133511	0.191867	0.541879	0.246826	0.00814464
AX-18071813	1	18849005	0.146689	0.00159281	0.311084	0.448862	-0.251233	-0.038166	0.0272817	0.284667	-0.00159457	-0.0969348	-0.210944	-0.21214	0.00814464
AX-18071819	1	18850149	-0.107052	-0.333654	-0.204816	-0.277571	0.0918231	0.368397	0.0123599	0.0232861	-0.0716381	0.0803153	0.157716	-0.0124667	0.00814464
AX-18071821	1	18850523	-0.0105267	0.08307	0.559638	0.326378	-0.265207	0.0662965	-0.485296	0.0466501	-0.183347	-0.482524	0.0104504	-0.448946	0.00814464
AX-18071824	1	18850969	-0.33723	-0.10159	-0.299599	-0.184269	0.415145	0.482363	0.269947	-0.15585	0.161916	-0.0448169	0.342361	0.0434666	0.00814464
AX-18071831	1	18852696	-0.311067	-0.165255	-0.44786	-0.00586801	-0.163964	0.0992634	-0.226158	0.246876	0.0376104	0.219145	0.224411	0.00584424	0.00814464
AX-18071858	1	18858933	-0.92575	0.00528018	-0.42113	-0.446589	0.0386451	-0.0316312	0.000402463	-0.173027	0.0021443	0.127107	-0.000402576	0.0726504	0.00814464
AX-18071865	1	18860670	-0.589065	0.22437	-0.169956	-0.0460071	0.145088	-0.220508	0.272261	-0.171831	0.105747	0.0445852	-0.254541	0.110729	0.00814464
AX-18071882	1	18864062	-0.694857	-0.0290816	-0.500711	-0.278424	-0.0668303	0.0392865	0.064909	0.028507	-0.0403824	0.165299	0.0742199	0.327402	0.00814464
AX-18071888	1	18865883	-0.452621	-0.0161211	-0.387441	-0.106543	0.0170712	0.227857	-0.024045	0.311476	0.00692509	0.217122	-0.00695849	0.299381	0.00814464
AX-18071911	1	18876934	-0.417349	0.0686832	0.344534	0.35523	0.0301622	-0.0308063	0.200692	-0.270631	0.399455	-0.155312	-0.176625	-0.167219	0.00814464
AX-18071915	1	18877350	-0.576122	0.242299	0.026308	-0.400553	0.015124	-0.131451	0.152584	-0.0152843	-0.0391313	0.204154	-0.132602	0.355446	0.00814464
AX-18071916	1	18877445	-0.239537	0.227353	0.476369	0.220288	-0.150252	-0.174469	0.124785	-0.0613217	0.102573	-0.0507286	0.0490053	-0.112441	0.00814464
AX-18071921	1	18878435	-0.631911	0.0576955	0.365652	0.23866	0.0211591	-0.0775237	-0.021474	0.158589	0.197264	-0.46485	-0.152311	-0.471851	0.00814464
AX-18071927	1	18879807	-0.489741	-0.209873	-0.448087	-0.152477	-0.0101946	0.149792	-0.319112	0.0405003	0.03196	0.0576547	0.0287759	0.010123	0.00814464
AX-18071932	1	18881245	-0.547263	-0.0351871	-0.398174	-0.431179	-0.127542	0.256895	0.0503386	0.316946	0.0343493	-0.0405927	0.263703	0.39001	0.00814464
AX-18071933	1	18881301	-0.705854	-0.442829	0.147462	0.0265023	0.016565	0.176531	-0.401718	0.052646	-0.197984	-0.0902495	0.0542162	-0.0167574	0.00814464
AX-18071935	1	18881463	-0.263658	0.118653	0.242414	0.195554	0.0687046	-0.0344353	-0.117228	0.0246985	0.014937	-0.0150933	-0.352662	-0.0274715	0.00814464
AX-18078506	1	20676181	0.15737	0.336514	0.223835	0.611765	0.124438	-0.223112	0.0310675	-0.0776024	-0.0968056	-0.0317512	-0.114021	-0.123483	0.00632568
AX-18078512	1	20677180	0.247335	-0.110734	0.671666	0.605794	0.205788	-0.0927197	-0.123156	-0.180652	0.0583124	-0.438454	0.394454	-0.060769	0.00632568
AX-18078648	1	20712591	-0.0288969	0.079734	0.144259	0.290852	-0.0861919	0.0283295	-0.23361	-0.296952	-0.287143	-0.300881	0.0556539	0.46428	0.00632568
AX-18078671	1	20718971	-0.107335	-0.0744929	-0.3898	-0.0213235	0.0950539	0.0210129	-0.167735	0.17159	0.209572	0.0911167	0.0936691	-0.0366937	0.00632568
AX-18078683	1	20721169	0.160072	0.161337	-0.113884	0.183493	0.0547697	-0.0845724	0.0669433	-0.0569313	-0.130152	-0.19326	-0.148739	0.0789153	0.00632568
AX-18078686	1	20721975	-0.144298	0.0340907	0.205274	0.311633	0.553915	-0.0349158	-0.542197	-0.679202	0.112668	-0.252691	-0.805624	0.0713861	0.00632568
AX-18078690	1	20723532	0.0130997	0.037136	-0.233003	0.0561423	-0.223556	-0.0132197	-0.664287	0.117792	-0.343541	0.0786304	0.0846733	-0.288345	0.00632568
AX-18078701	1	20726159	-0.153093	-0.325323	0.100728	-0.427988	0.043019	0.276343	-0.0379635	-0.000264934	0.0758202	0.000264885	0.614608	-0.0805724	0.00632568
AX-18078726	1	20733231	0.286589	0.0340269	0.668433	0.368143	-0.0321148	0.0976589	-0.44676	-0.293851	-0.245424	-0.0741425	0.0314154	-0.264543	0.00632568
AX-18078739	1	20736127	0.0164439	0.62558	0.104917	0.0330818	-0.0656326	-0.169568	-0.355344	0.0185856	-0.0166335	-0.0788744	-0.108541	0.0418862	0.00632568
AX-18078762	1	20741580	0.229619	0.249293	-0.00125267	0.165469	-0.043578	-0.00209403	-0.119713	0.00125158	-0.0123151	0.166796	0.136905	-0.104824	0.00632568
AX-18078793	1	20751149	0.150403	0.270456	0.467838	0.485587	0.102741	-0.173228	-0.263716	0.0580624	-0.443512	-0.0916192	-0.0604975	-0.334169	0.00632568
AX-18078810	1	20756386	0.0866223	0.182747	0.239756	0.275615	-0.00823503	-0.0404167	-0.233742	-0.121524	0.0707039	0.00818829	-0.228274	-0.284569	0.00632568
AX-18078814	1	20757258	-0.0213031	0.384274	0.124492	-0.00563324	0.0251849	-0.0304904	0.277427	-0.0167329	0.00561133	0.0312189	-0.116574	-0.0096648	0.00632568
AX-18078845	1	20767423	0.362053	0.317589	0.158007	0.359187	0.0818016	-0.0534093	-0.260791	-0.0391079	-0.195616	-0.088912	0.0380757	-0.0603509	0.00632568
AX-18078934	1	20792484	-0.0319237	-0.357164	0.318902	0.326057	-0.0179547	-0.098374	-0.465433	0.169098	0.017734	0.060249	-0.408866	0.189789	0.00632568
AX-18078955	1	20798515	0.30504	-0.163333	0.119069	-0.0188382	-0.027678	0.0185954	0.11948	0.0261258	-0.0626871	-0.292946	-0.195629	0.0606885	0.00632568
AX-18078980	1	20805860	-0.257322	-0.537598	-0.800687	-0.757481	-0.392783	0.0329047	-0.0336727	0.327795	0.0690686	0.376406	0.152299	0.234187	0.00632568
AX-18078997	1	20808469	-0.540599	-0.2235	-0.36089	-0.358848	0.0267352	0.149185	-0.02724	0.324429	-0.18838	0.246936	0.0454143	0.0851663	0.00632568
AX-18079025	1	20815533	-0.211117	-0.0886208	0.0997181	-0.0263346	0.13177	0.0737963	-0.114427	-0.0640873	0.137126	0.0258625	-0.113873	0.196943	0.00632568
AX-18079047	1	20825467	0.131418	-0.406651	0.0691541	0.0596369	0.19958	-0.0939949	-0.512	0.0515564	-0.0534674	-0.0564189	-0.0568097	0.113331	0.00632568
AX-18079092	1	20837096	0.176245	-0.249317	0.440547	0.129877	0.076648	-0.0900388	-0.341697	-0.0845437	0.0360569	0.0422209	-0.0369812	-0.0694291	0.00632568
AX-18079132	1	20849417	-0.102121	-0.00262374	-0.376616	-0.22317	0.00261898	-0.162253	0.450481	0.138404	0.0420739	0.178184	-0.140285	0.0157802	0.00632568
AX-18079148	1	20854936	-0.118664	-0.0435059	-0.104412	-0.322513	-0.00968287	0.131424	-0.032362	0.00961831	0.0943768	0.0929124	0.373309	0.322842	0.00632568
AX-18079162	1	20859205	-0.329196	-0.0704114	0.0468442	-0.0665383	0.14547	0.182775	0.159251	-0.153065	0.0347155	-0.111406	-0.02311	0.0227456	0.00632568
AX-18079167	1	20860666	0.10281	0.0443812	0.133913	-0.0457899	-0.179017	-0.0556159	0.208127	-0.0634365	0.263196	-0.159115	-0.351656	0.319346	0.00632568
AX-18079170	1	20861019	0.200633	0.233186	0.291516	0.0459919	0.102052	-0.0762624	0.131616	-0.210538	-0.0846127	-0.313081	-0.0475065	-0.175978	0.00632568
AX-18079174	1	20862711	-0.359313	-0.0298672	-0.0756631	-0.303632	0.0961848	0.118266	0.0292614	-0.0338541	0.235627	0.152449	-0.0896518	0.205172	0.00632568
AX-18090976	1	23927814	-0.0325519	0.189703	-0.0066724	0.351778	0.275136	-0.168682	0.340623	0.00664168	-0.083062	-0.0931472	-0.119999	0.440548	0.00355884
AX-18090987	1	23929457	0.111436	0.28246	-0.316431	-0.188095	-0.418035	0.0879024	-0.250311	-0.070748	-0.576344	0.0674402	0.385147	0.410152	0.00355884
AX-18090999	1	23932828	-0.325581	-0.269303	-0.30373	-0.284759	-0.236347	0.248755	-0.155492	0.225818	0.140352	0.164675	0.438187	0.213555	0.00355884
AX-18091002	1	23933331	-0.0121434	-0.128805	-0.439175	-1.12e-05	-0.107223	0.0673267	-0.249224	0.12965	0.0806374	0.247483	1.12e-05	0.0586156	0.00355884
AX-18091031	1	23938895	-0.152698	-0.280527	-0.600569	-0.204994	-0.0224962	0.0279994	0.0335675	0.05433	0.0221508	0.070577	0.150271	-0.262879	0.00355884
AX-18091045	1	23941542	0.166399	0.191093	-0.405953	-0.0502203	-0.0400431	0.0598382	0.0817874	-0.167825	-0.000584841	0.0984423	0.000584604	-0.177368	0.00355884
AX-18091059	1	23944167	0.142502	0.464887	0.169086	0.199911	-0.104639	-0.114132	-0.252205	-0.0130492	0.0541977	-0.194119	0.0129322	-0.0545387	0.00355884
AX-18091063	1	23945072	-0.0215353	0.0749257	0.148123	0.293061	0.0634508	-0.0572902	-0.0877565	0.149284	-0.158835	-0.00451323	-0.125144	0.00449916	0.00355884
AX-18091068	1	23946678	0.835996	0.483051	0.695308	0.367948	0.0718325	-0.304556	-0.174188	-0.0755974	-0.314388	-0.15962	0.0913951	-0.280156	0.00355884
AX-18091069	1	23947467	0.32213	-0.1231	-0.0633269	0.0351696	0.0473101	0.00752793	-0.00756742	0.348939	-0.203704	-0.162308	0.250239	-0.0496632	0.00355884
AX-18091075	1	23949392	0.694912	0.677515	-0.328008	0.0503666	-0.321779	-0.0521888	-0.295488	0.175158	-0.122427	0.0874668	0.317005	-0.0771507	0.00355884
AX-18091079	1	23949866	0.0837543	0.018951	-0.00823072	0.120373	-0.329966	-0.10683	0.00818403	-0.082649	0.23095	0.0279556	-0.0172871	-0.0825838	0.00355884
AX-18091090	1	23952719	-0.0512793	0.44889	0.180728	0.168817	0.127977	-0.0874898	0.290141	-0.159911	-0.0308963	-0.0734086	-0.0361231	0.0302485	0.00355884
AX-18091101	1	23954671	0.339438	0.355634	-0.307137	0.154873	0.130547	-0.31657	0.326377	-0.0936934	-0.234516	-0.214416	-0.000580768	0.000580534	0.00355884
AX-18091104	1	23955014	0.148139	0.0518376	0.0779808	0.218469	-0.062631	-0.104085	0.22201	-0.0163011	-0.0442019	-0.210204	-0.213828	0.016119	0.00355884
AX-18091115	1	23957120	0.196368	-0.0619134	-0.518912	-0.144704	-0.242248	-0.0535601	0.0835138	0.0886051	-0.219927	0.131877	0.131412	0.0516426	0.00355884
AX-18091119	1	23958499	0.214833	0.60325	0.457721	0.0962864	-0.152192	0.00666064	0.156229	-0.00669153	-0.139592	-0.197341	-0.21112	-0.227512	0.00355884
AX-18091122	1	23959263	0.425799	0.165786	0.709442	0.352763	-0.178028	0.0852431	0.0413062	-0.366572	-0.0425238	-0.168387	-0.430289	-0.274183	0.00355884
AX-18091136	1	23963383	0.507251	0.452804	0.156522	0.54776	-0.114865	-0.0550283	-0.565469	-0.0499102	0.0464791	0.087154	-0.0480265	-0.36762	0.00355884
AX-18091171	1	23970189	0.164138	0.085716	0.621467	0.302314	-0.0240424	-0.154277	0.0236483	-0.0857809	-0.134253	-0.353212	0.421464	-0.0646522	0.00355884
AX-18091182	1	23972518	0.0239466	0.283975	0.598163	0.226039	-0.0267634	0.0951907	-0.127812	-0.0487677	-0.218547	-0.0243507	0.140032	-0.0379534	0.00355884
AX-18091188	1	23973432	0.0111046	0.0048487	0.0139714	-0.00486505	0.0958304	0.131632	-0.0163195	-0.261327	-0.100995	-0.0830218	-0.0189679	0.497495	0.00355884
AX-18091195	1	23974159	-0.295613	0.059254	-0.697392	-0.152447	-0.179355	-0.0294448	-0.0885916	0.23859	0.14974	0.0797286	0.243032	0.0288559	0.00355884
AX-18091203	1	23975368	0.00727109	-0.321679	-0.34683	-0.121258	-0.0289274	0.186439	-0.0848875	0.570719	0.14981	0.496218	0.317257	-0.00730792	0.00355884
AX-18091205	1	23975651	-0.132203	0.0483946	-0.295119	-0.369888	0.0773741	-0.0504014	-0.169334	0.202353	0.0120801	-0.0121821	0.0827131	0.163977	0.00355884
AX-18091207	1	23976227	-0.0836604	0.0923063	0.486754	0.24356	0.209936	0.00202211	-0.0402331	-0.367976	0.159572	-0.00202495	-0.16087	-0.5371	0.00355884
AX-18091211	1	23976604	0.127471	0.066082	0.133122	0.201058	0.18201	-0.0138597	-0.0928074	-0.156048	-0.0850146	-0.124529	0.0137279	-0.129355	0.00355884
AX-18091230	1	23981918	-0.0392984	0.0107356	-0.368341	-0.378196	-0.0108161	-0.0165454	0.867589	0.680934	0.351495	-0.280409	0.579719	0.824425	0.00355884
AX-18091248	1	23987131	0.0314388	0.232638	0.150833	0.14479	0.066577	-0.0321392	-0.144307	-0.151228	-0.357582	0.06987	-0.0382825	-0.167585	0.00355884
AX-18091264	1	23990389	0.198136	0.329618	0.464833	0.389173	-0.0248655	-0.144035	0.216973	-0.0802757	-0.0884839	0.0244442	-0.0896344	-0.223168	0.00355884
AX-18091267	1	23990893	-0.174677	0.191557	0.477872	0.0527242	0.47307	0.100677	-0.108904	-0.124227	0.33585	-0.195313	-0.0547244	-0.184866	0.00355884
AX-18091280	1	23993180	-0.138544	0.14953	0.569998	0.419167	-0.00101946	0.0588867	-0.206687	-0.346495	0.00101874	0.0781264	-0.00322696	-0.137509	0.00355884
AX-18091295	1	23996791	0.244806	0.2687	0.0136968	0.352754	-0.0874778	-0.043782	-0.0138281	0.130784	-0.166365	-0.0801637	-0.0801694	0.166045	0.00355884
AX-18091302	1	23998707	0.330787	0.23748	-0.0534915	0.109117	0.0637599	-0.2053	0.163032	0.0515789	-0.0616124	-0.186961	-0.145854	-0.0952766	0.00355884
AX-18091308	1	23999915	0.126531	0.146242	-0.158653	0.0451182	0.213254	-0.125038	-0.0609413	0.24551	0.0889786	-0.57823	-0.0465749	-0.0514268	0.00355884
AX-18091314	1	24001042	0.569904	0.0594674	0.2405	0.273222	-0.33847	-0.454856	0.14779	0.200017	-0.0620244	-0.218286	-0.0694745	-0.310049	0.00355884
AX-18109018	1	28660082	-0.0140662	0.394259	0.816679	0.508818	0.0139304	-0.178006	0.146401	-0.113003	0.117404	-0.422557	-0.276601	-0.215238	0.000903327
AX-18109024	1	28661622	-0.050387	-0.0168715	-0.3296	0.455786	1.10424	-0.168709	0.0732353	0.0197021	-0.00121137	0.00121035	1.20738	-0.00901055	0.000903327
AX-18109044	1	28666658	-0.0774147	-0.17464	-0.205472	-0.544758	-0.296638	0.260017	0.313285	0.0734713	0.582477	0.618838	-0.381855	0.223634	0.000903327
AX-18109051	1	28668328	0.234356	0.496499	0.713906	0.31339	0.0219408	-0.210078	-0.114214	-0.418357	0.00859726	-0.433533	-0.00864881	-0.458673	0.000903327
AX-18109059	1	28670157	0.323841	0.159733	-0.0607942	-0.0145772	-0.132254	0.431035	-0.229095	-0.135574	0.218527	0.194709	-0.299724	0.0144314	0.000903327
AX-18109065	1	28671465	0.00732256	0.346009	-0.135693	0.161268	-0.0300014	-0.00735992	-0.194826	0.0395623	-0.159204	-0.0624193	0.247076	0.0614316	0.000903327
AX-18109067	1	28671925	0.108998	0.215011	0.512346	0.265937	0.225729	0.0426057	-0.0439023	-0.190061	-0.0733857	-0.167543	-0.184159	-0.2785	0.000903327
AX-18109086	1	28675718	-0.0898567	-0.103958	-0.194756	-0.426358	-0.267518	0.328114	-0.166102	0.114406	0.18819	0.563501	0.213963	0.0845867	0.000903327
AX-18109122	1	28684740	-0.186665	0.203557	-0.26692	-0.164837	-0.168078	0.0179058	0.0400516	-0.102407	0.147443	-0.0181308	0.155929	0.0277969	0.000903327
AX-18109156	1	28691278	0.0950694	0.0898444	-0.303309	-0.0951643	0.558618	-0.239576	-0.0434461	0.0421759	-0.0960561	-0.177345	0.606922	0.0705584	0.000903327
AX-18109169	1	28694817	-0.375226	0.080304	-0.396907	-0.384035	-0.192885	0.173044	-0.268648	-0.00419046	0.00417833	0.204246	0.607385	0.0403233	0.000903327
AX-18109191	1	28701330	-0.117228	0.000638664	-0.333507	0.0331024	0.108556	0.142568	-0.146989	-0.0797943	0.0255097	0.0840258	-0.0660441	-0.000638947	0.000903327
AX-18109194	1	28701998	-0.518832	-0.384674	-0.456283	-0.362834	0.104565	-0.0405042	0.501005	0.294307	0.347728	0.195647	-0.00514345	0.00512518	0.000903327
AX-18109251	1	28717210	0.022014	-0.215755	-0.334371	-0.435071	0.0170839	0.137245	-0.505929	-0.0782069	-0.0172887	0.271982	0.0254418	0.260057	0.000903327
AX-18109255	1	28717853	-0.828738	-0.635132	-0.713114	-1.05167	-0.0713437	0.0854214	0.253185	0.00134767	0.33338	0.108592	-0.00134893	0.325797	0.000903327
AX-18109257	1	28718141	-0.0878976	-0.137198	-0.508196	-0.451981	0.0193649	-0.0466082	-0.0196284	0.272009	0.0966822	0.0644126	0.0651327	0.0618166	0.000903327
AX-18109263	1	28719868	-0.360875	-0.339483	-0.742407	0.0654653	0.301533	-0.0351867	-0.248719	0.0523837	-0.12477	0.474373	0.178642	0.0343489	0.000903327
AX-18109277	1	28723231	0.271038	0.0203867	0.154585	0.35007	-0.277736	-0.0835522	-0.552421	-0.242579	-0.0206789	-0.0539503	0.212363	0.0699173	0.000903327
AX-18109295	1	28732760	-0.250437	0.227031	-0.467732	-0.19529	-0.00830269	0.0174453	0.054058	0.0976641	-0.01246	0.283069	0.00825518	-0.0328836	0.000903327
AX-18109316	1	28740975	0.045482	0.000116178	0.1809	0.183692	0.135918	-0.372129	0.215174	-0.0881141	-0.101429	-0.000116188	-0.167119	-0.102408	0.000903327
AX-18109389	1	28763106	-0.0110155	0.0222633	-0.614741	-0.126153	0.117271	0.010932	0.21076	0.0787234	0.037522	-0.0707771	-0.0658001	-0.131784	0.000903327
AX-18109442	1	28775301	-0.194059	-0.226353	-0.0613524	-0.507313	0.176839	0.297333	0.0776835	-0.123611	0.322799	0.0650718	0.0588494	-0.274074	0.000903327
AX-18109483	1	28789058	0.218209	0.0134287	0.530061	0.00314126	0.209011	0.0232007	-0.54408	-0.361669	-0.245278	-0.00314812	-0.0221165	-0.0907106	0.000903327
AX-18109485	1	28789296	0.0356701	-0.00543657	0.393704	0.282027	0.00541616	-0.0117318	0.0566924	-0.0712619	-0.0231613	-0.0765552	-0.253633	0.0312884	0.000903327
AX-18109493	1	28790870	0.02643	-0.16737	-0.00107354	-0.330648	0.100988	0.0360628	-0.205534	0.0862229	0.00107274	0.11123	-0.5055	-0.0901614	0.000903327
AX-18109564	1	28808899	-0.383071	-0.0381252	-0.56768	-0.405731	-0.439337	0.185457	-0.138969	0.0774255	0.0371436	0.132846	0.12074	0.211257	0.000903327
AX-18109568	1	28809543	0.0315209	-0.212194	-0.346506	-0.411163	0.0086189	-0.0086707	0.341501	0.223998	-0.121975	-0.0162322	0.0840099	0.162748	0.000903327
AX-18109570	1	28809654	0.246964	0.240192	0.296606	0.20708	0.0406011	-0.0955609	-0.0417769	-0.0930442	0.0436996	-0.192638	-0.177948	-0.36289	0.000903327
AX-18109595	1	28815163	-0.196705	-0.213441	-0.568842	-0.372129	-0.221023	0.139788	-0.112404	0.215565	0.252351	0.104276	0.140875	0.184116	0.000903327
AX-18109612	1	28819631	-0.371223	-0.216621	-0.407467	-0.506509	-0.0911782	0.174987	0.0530462	-0.0550713	0.333135	0.24434	0.769713	0.20273	0.000903327
AX-18109627	1	28823729	-0.00613361	0.136805	-0.238903	-0.0432741	-0.148929	0.0553372	-0.143746	0.00610764	-0.0493952	0.250514	0.423053	0.151751	0.000903327
AX-18109662	1	28834000	0.165823	0.27611	-0.146235	0.242776	0.0290822	-0.251236	-0.0296806	0.273145	-0.185261	-0.137665	0.196661	-0.134646	0.000903327
AX-18109670	1	28836445	-0.188531	-0.0131178	0.0545547	-0.592617	0.261252	0.401256	-0.275061	0.0120593	0.167216	0.15986	-0.486521	-0.012161	0.000903327
AX-18109680	1	28838562	0.00323029	-0.236768	-0.856991	0.085733	-0.156395	-0.203922	-0.00323754	0.267453	-0.0383457	0.0916282	0.276323	0.178615	0.000903327
AX-18109726	1	28849742	0.0933702	-0.00130678	-0.447645	0.0013056	-0.096353	-0.24738	0.479137	0.212385	-0.00799608	-0.0451876	0.36307	0.162617	0.000903327
AX-18109797	1	28865285	-0.13972	-0.0683031	-0.448158	-0.239856	-0.0166535	0.109944	-0.238049	0.18098	0.0849464	0.237623	0.0164635	0.226082	0.000903327
AX-18109806	1	28868203	-0.0213791	-0.285388	-0.299486	0.0210669	0.234675	0.550333	-0.181549	-0.0950421	0.0693884	0.11174	0.110695	-0.0938045	0.000903327
AX-18109807	1	28868362	-0.00536589	0.00534601	0.382434	0.464722	-0.11047	0.0301123	0.106522	-0.16075	0.0754843	-0.070246	-0.457445	-0.434434	0.000903327
AX-18109819	1	28870377	0.00576778	0.165959	-0.125114	-0.0961819	-0.00587383	0.143301	0.0123886	0.291993	-0.0639269	0.0559067	-0.129325	-0.00579093	0.000903327
AX-18109839	1	28875865	-0.166411	-0.148234	-0.167833	-0.129853	0.28983	0.0915903	0.285958	0.266938	-0.00843058	0.0083816	0.0664152	-0.0751345	0.000903327
AX-18109845	1	28878093	0.0151268	0.314286	0.292551	0.0538766	0.118588	-0.0156489	-0.407512	0.13954	-0.015287	-0.107389	-0.523763	-0.133093	0.000903327
AX-18109874	1	28884914	-0.419077	-0.276508	-0.467128	-0.203452	-0.0428191	0.104969	-0.275192	0.187717	0.21181	0.147395	0.0415848	0.0906812	0.000903327
AX-18109883	1	28887793	0.167303	0.290202	0.706507	0.289285	-0.271842	0.0756716	-0.12776	0.143563	-0.255528	-0.0798615	-0.0819902	-0.159624	0.000903327
AX-18109892	1	28889630	0.0970549	0.052027	0.660447	0.33684	0.127168	-0.140004	0.0360349	-0.382983	-0.0369581	-0.269314	-0.213718	-0.0506449	0.000903327
AX-18109941	1	28905744	-0.45249	-0.64283	-0.420535	-0.618706	-0.101801	0.0180416	0.142569	0.123616	0.177654	-0.0182701	0.148528	0.24864	0.000903327
AX-28441931	1	28906462	-0.0140214	-0.695615	-0.262693	-0.408214	-0.170952	0.0307154	-0.718173	0.100515	0.255645	0.0268259	0.314563	0.0138864	0.000903327
AX-18109976	1	28913936	0.42805	0.519916	0.794306	0.495735	0.10219	0.047856	-0.171671	-0.0627827	-0.0642199	-0.209285	-0.111199	-0.0494981	0.000903327
AX-18110033	1	28926087	-0.198895	-0.012769	-0.322168	-0.0746037	-0.17571	0.012657	0.250839	0.08049	-0.089354	0.152249	0.266429	0.372661	0.000903327
AX-18110038	1	28927630	-0.149396	-0.142838	-0.451401	-0.543021	0.0102131	-0.0102859	-0.065939	0.322499	0.294505	0.293695	0.291926	0.275862	0.000903327
AX-18110045	1	28929237	0.0820279	0.250875	-0.427871	0.179573	0.182469	0.0123722	-0.869762	-0.0697969	-0.0124792	-0.124683	0.321278	-0.0170134	0.000903327
AX-18110052	1	28931185	-0.147814	-0.101205	-0.850749	-0.462671	-0.014035	0.0138998	-0.187849	0.179796	0.161161	0.361427	0.0298168	0.0285119	0.000903327
AX-18110064	1	28936543	-0.0839796	-0.23553	-0.290188	-0.0422564	0.213037	0.20026	-0.161877	-0.0559693	0.121297	0.0410539	0.0589617	0.0986122	0.000903327
AX-18110075	1	28938625	-0.295234	-0.0576181	-0.0419353	-0.412369	-0.0261346	0.0467923	0.0956318	0.0755816	-0.106266	0.251889	0.0256696	0.179659	0.000903327
AX-18110080	1	28939767	-0.214581	-0.354557	-0.280917	-0.292611	0.174071	0.204159	-0.0925401	0.0574423	-0.0598246	0.120716	0.239571	0.423113	0.000903327
AX-18110101	1	28942680	-0.0460057	-0.548331	-0.464958	-0.313381	-0.0817664	0.079171	-0.500232	0.336588	0.323175	0.212223	0.273764	0.0445839	0.000903327
AX-18110107	1	28944641	-0.272098	0.0988298	-0.339339	-0.287631	0.0507592	-0.0340323	-0.0817194	0.0376652	0.0177528	0.0491238	-0.017974	0.0277778	0.000903327
AX-18110126	1	28951141	-0.0127613	0.234185	0.840531	0.338016	0.107331	0.02207	-0.517817	-0.0558163	-0.0192492	-0.22588	0.0126494	-0.549417	0.000903327
AX-18110140	1	28955001	-0.477621	0.0167866	-0.312648	-0.423564	-0.135631	0.0807589	0.0730308	-0.164087	-0.0169842	0.0902619	0.322788	0.469054	0.000903327
AX-18110150	1	28957505	0.223551	0.4218	0.0137862	0.180899	-0.0139193	-0.160291	-0.456462	0.201191	-0.16574	0.199319	-0.0297061	-0.167503	0.000903327
AX-18110164	1	28960439	0.0466255	0.335959	-0.0501435	-0.113218	-0.032583	-0.113994	0.141254	0.146405	0.156521	0.0318633	-0.0829645	-0.110217	0.000903327
AX-18110190	1	28966031	0.0181635	0.427353	0.531095	0.466545	-0.217719	0.060329	-0.149223	-0.00474329	-0.0767555	-0.0351725	0.00472774	-0.320485	0.000903327
AX-18153996	1	41703455	-0.0285971	-0.0845541	-0.220068	-0.0611839	-0.0747682	0.156521	0.0205236	0.0942841	-0.0208198	0.182294	0.0836716	0.201078	6.81e-05
AX-18154053	1	41716091	-0.257385	0.0426345	-0.474291	-0.363675	0.260579	0.183776	-0.0439329	-0.292314	-0.106009	0.444303	0.322811	0.350056	6.81e-05
AX-18154116	1	41736075	0.23956	0.105314	0.271271	0.126201	-0.0103937	-0.0748851	0.0749513	-0.121886	-0.213644	-0.0343912	0.0103194	-0.0299552	6.81e-05
AX-18154127	1	41738676	0.168026	-0.0740889	0.908387	-0.108994	0.0704692	-0.537755	-0.0790755	-0.417686	0.527264	0.150362	-0.55049	0.247217	6.81e-05
AX-18154128	1	41740048	-0.00966046	0.0323235	-0.271741	-0.133448	0.110038	0.0592433	0.259659	-0.148832	0.0307244	0.0095962	-0.012794	-0.0964821	6.81e-05
AX-18154150	1	41746168	-0.160523	-0.174711	-0.590039	-0.460403	-0.178212	0.0809624	0.140048	0.562877	0.189728	0.364389	0.293577	-0.0857775	6.81e-05
AX-18154166	1	41751047	0.143154	0.344559	-0.341189	0.280044	-0.00707406	0.0596642	-0.207703	0.200668	-0.444227	-0.287221	0.00703955	-0.10158	6.81e-05
AX-18154176	1	41753628	-0.278259	0.679536	0.766349	0.427045	0.352604	0.119861	-0.130729	-0.915718	-0.198141	-0.280301	0.171187	-0.320235	6.81e-05
AX-18154178	1	41754458	0.509875	0.423865	-0.0389958	0.601612	0.215728	-0.606887	0.0362485	0.128079	-0.0371828	-0.636942	-0.337038	-0.478088	6.81e-05
AX-18154180	1	41754512	-0.274608	-0.227548	-0.606473	-0.5798	-0.126576	0.310096	-0.0529699	0.0510937	0.116917	0.48241	0.410542	0.185222	6.81e-05
AX-18154182	1	41754955	-0.0946446	-0.0272322	-0.133167	-0.0552985	-0.0647098	0.164576	0.369465	0.0267277	-0.195654	0.194644	0.236043	0.362616	6.81e-05
AX-18154187	1	41755637	0.389579	0.165618	0.683755	0.333489	-0.215126	0.0185711	-0.166814	-0.200116	0.198906	-0.0738303	-0.0188133	-0.101564	6.81e-05
AX-18154194	1	41756440	-0.0788218	-0.0621424	-0.278297	-0.265888	-0.0686394	0.0199427	-0.0022885	0.0380536	0.00228488	0.0480274	0.0165351	0.155507	6.81e-05
AX-18154196	1	41757000	-0.0167817	0.0734772	-0.034353	0.70335	0.804605	-0.234085	-0.0970793	0.137159	0.485716	-0.337653	-0.119178	0.0165888	6.81e-05
AX-18154199	1	41757639	-0.154961	-0.0495229	-0.355661	-0.441851	-0.342798	-0.105719	0.065973	0.131593	0.0958313	0.159267	0.0478792	0.241345	6.81e-05
AX-18154201	1	41758461	0.647773	0.445053	0.0978133	0.396294	0.447467	-0.288152	-0.085603	-0.539739	-0.0928686	-0.308942	0.0808069	-0.315863	6.81e-05
AX-18154202	1	41759051	0.207146	1.00736	-0.0310229	1.48368	0.729958	-0.811882	-0.689965	0.0303698	-0.652379	-1.01022	0.848124	-1.12226	6.81e-05
AX-18154209	1	41761263	0.462299	0.308154	0.744939	0.664351	0.309833	-0.0677617	-0.0660702	-0.0172381	-0.130517	-0.1577	0.0170345	-0.218715	6.81e-05
AX-18154213	1	41762092	0.111597	0.315908	0.422532	0.4965	-0.020862	-0.0964524	-0.565037	0.0603891	0.0205647	-0.393865	-0.054851	-0.141195	6.81e-05
AX-18154221	1	41763892	0.14833	0.289821	0.550328	0.265828	0.000110103	-0.0377826	0.316174	-0.310546	-0.000110111	-0.336513	-0.167386	-0.0663282	6.81e-05
AX-18154227	1	41765015	0.571841	0.976398	1.39671	0.417062	-0.0583527	0.0538874	-0.157002	-0.0889158	0.0472184	-0.172618	-0.0488163	-0.0878866	6.81e-05
AX-18154257	1	41773255	0.704965	0.495273	0.354141	0.752725	0.0267421	-0.152382	-0.0731655	-0.0272472	-0.327336	-0.197409	0.314676	-0.111618	6.81e-05
AX-18154263	1	41774996	0.327056	1.3558	-0.0176796	0.536841	-0.0309836	0.210901	-0.0945581	0.0174656	-0.258575	-0.0890773	0.5686	-0.144049	6.81e-05
AX-18154272	1	41776769	0.990303	-0.273565	0.651427	-0.119129	0.0790289	-0.362682	-0.055429	0.462883	0.176152	-0.75414	0.053378	-0.542979	6.81e-05
AX-18154275	1	41777197	0.10608	-0.0533956	0.222836	0.114788	0.0866679	-0.399851	0.152304	-0.571394	0.0514897	-0.32714	-0.367758	-0.363263	6.81e-05
AX-18154284	1	41780055	0.370661	0.254209	0.933344	0.590582	0.0166547	0.0897086	-0.0168492	-0.0283346	-0.0967023	-0.359089	-0.127271	-0.303762	6.81e-05
AX-18154291	1	41781454	0.286601	0.155409	0.579372	0.418188	-0.219021	-0.0598714	-0.21197	-0.150735	0.0374054	-0.0535834	-0.00960935	0.00954576	6.81e-05
AX-18154293	1	41782284	0.235216	0.540791	0.371249	0.355607	0.0492066	-0.114049	-0.169409	-0.301463	-0.226195	-0.0190314	-0.00347636	0.003468	6.81e-05
AX-18154306	1	41785203	0.0948604	-0.018264	-0.301794	0.0180356	-0.335513	-0.10531	-0.231323	0.0464702	-0.0310868	0.2665	0.175332	0.26076	6.81e-05
AX-18154319	1	41787469	-0.0307122	-0.392182	-0.591841	-0.313155	0.133582	-0.0647408	-0.124375	0.030072	0.0399756	0.228324	0.230052	0.0945993	6.81e-05
AX-18154333	1	41791313	0.250574	-0.00362686	-0.141527	0.267332	0.196131	-0.0675888	-0.594403	0.143507	-0.140664	0.0861857	0.00361777	-0.108746	6.81e-05
AX-18154361	1	41797601	-0.307222	0.183849	-0.0728461	-0.0377642	0.407799	0.208892	-0.0530383	-0.133351	0.0584382	0.0695302	0.0368009	-0.0434351	6.81e-05
AX-18154379	1	41803187	0.0151455	0.44657	0.492543	0.19705	0.0147609	-0.19654	0.228094	-0.188228	-0.0263653	-0.175082	-0.194841	-0.0149135	6.81e-05
AX-18154382	1	41804004	0.130053	-0.142949	0.199592	-0.197005	-0.185653	0.28664	-0.441547	-0.166055	0.252924	0.273146	-0.197635	0.264702	6.81e-05
AX-18154383	1	41804051	-0.11992	-0.169386	-0.121237	-0.262359	-0.0393056	0.246335	-0.0882881	0.134504	0.0382631	0.256909	0.453347	0.19587	6.81e-05
AX-18154393	1	41806095	-0.110603	0.0837183	-0.423953	-0.383896	-0.414727	0.188266	-0.0685303	-0.093875	0.0654221	0.295006	0.138913	0.339642	6.81e-05
AX-18154416	1	41812470	0.121725	0.046504	0.231853	0.297743	-0.0480531	-0.271186	-0.270134	-0.167354	0.0703373	-0.141553	-0.277962	0.182375	6.81e-05
AX-18154434	1	41816233	-0.605973	-0.45663	-0.741163	-0.618315	-0.0135925	0.159784	0.0134657	0.113886	0.021886	-0.107314	0.144731	0.129215	6.81e-05
AX-18154435	1	41816489	-0.328986	-0.379956	0.238708	-0.0398354	-0.0575808	0.351396	-0.190242	-0.405701	0.315229	0.20785	0.038765	0.0882589	6.81e-05
AX-18154464	1	41822141	0.022089	0.58634	-0.0224324	1.20734	0.0491398	-0.182416	0.337432	-0.504863	0.0871729	-0.0408572	-0.217821	-0.22126	6.81e-05
AX-18154477	1	41824939	0.084346	0.174814	0.498502	0.674469	0.0490617	-0.334648	-0.0928367	-0.187535	-0.0349982	-0.00672423	0.00669303	-0.123674	6.81e-05
AX-18154480	1	41825263	-0.522432	-0.311128	-0.576363	-0.300582	-0.0925516	0.000494672	0.00958502	0.380225	-0.000494842	0.381557	0.276894	0.137549	6.81e-05
AX-18157555	1	42658985	-0.0242022	-0.370152	-0.361805	-0.31414	0.0238029	0.371718	0.0697922	-0.0949508	0.168638	0.0974482	0.126552	-0.227624	0.009655
AX-18157559	1	42660235	0.787376	0.724235	-0.00663409	0.0152698	-0.390853	0.1711	-0.363305	-0.452377	0.00660372	-0.0303745	0.0900075	-0.368551	0.009655
AX-18157562	1	42661049	0.23612	-0.0274221	0.477914	0.232095	0.229847	-0.0328493	0.0493345	-0.291296	-0.23776	-0.095811	0.0269105	-0.352898	0.009655
AX-18157589	1	42670343	0.0672841	0.41149	-0.056708	0.19694	-0.119521	-0.522315	-0.0449629	-0.155073	0.0796998	0.0681888	-0.296207	0.0436038	0.009655
AX-18157598	1	42671922	0.0104033	-0.0599796	-0.129678	0.296128	0.0761717	0.313766	0.282221	-0.0200887	0.242075	-0.169707	-0.0104789	-0.116353	0.009655
AX-18157623	1	42678712	-0.172597	0.0736304	-0.510985	-0.385767	0.173353	-0.161045	-0.126249	0.135065	0.235754	0.0953876	-0.0450428	0.0436789	0.009655
AX-18157674	1	42690073	-0.394015	-0.0728738	-0.428051	-0.380605	-0.0685388	0.271347	0.0586492	-0.0611348	0.179345	0.495074	0.35972	0.45011	0.009655
AX-18157680	1	42690743	0.497194	0.330797	0.0277119	0.495528	-0.0282547	-0.0478999	0.11962	-0.25752	0.288555	-0.397104	-0.118611	-0.152073	0.009655
AX-18157704	1	42694116	-0.252952	-0.558236	-0.691419	-0.534252	-0.112428	0.299525	0.079336	0.282267	0.141249	0.175942	0.134556	-0.083954	0.009655
AX-18157706	1	42695242	0.177492	0.203088	-0.00600002	0.110668	0.00597518	0.245324	0.310883	-0.0458987	-0.103587	-0.261455	-0.210016	-0.238021	0.009655
AX-18157724	1	42700954	-0.113015	-0.0917657	-0.526793	-0.417453	-0.153054	0.184512	-0.0548101	0.212007	0.0528037	0.392446	0.395885	0.214616	0.009655
AX-18157739	1	42705019	-0.464838	-0.345854	0.366324	1.13252	-0.257805	-0.102149	0.0689555	0.359378	0.352735	0.057196	-0.490392	-0.0595575	0.009655
AX-18157743	1	42705878	0.231135	0.481327	-0.0286591	0.265824	-0.219179	0.183568	-0.432217	0.024889	-0.0253259	-0.440492	0.0285155	-0.670432	0.009655
AX-18157749	1	42706748	-0.0357287	0.23918	0.775666	0.320439	0.246305	0.4687	-0.270678	-0.322906	-0.0336142	-0.0955708	0.0328488	-0.340562	0.009655
AX-18157752	1	42707442	0.225937	0.00232641	0.101162	0.389221	0.00710598	0.00861153	-0.260698	-0.0814148	-0.0551829	-0.291998	-0.00865723	-0.00233016	0.009655
AX-18157753	1	42707683	-0.222243	-0.231713	-0.126221	0.241818	-0.450359	0.342137	0.130655	-0.315143	0.537373	-0.141755	0.116924	0.116061	0.009655
AX-18157754	1	42708041	-0.0142513	0.309703	0.563467	0.331426	0.108872	-0.0911905	-0.0656002	0.0141119	-0.0859528	0.0838867	-0.198367	-0.27821	0.009655
AX-18157768	1	42711326	0.297162	0.16482	0.65959	0.347871	0.197996	-0.0157941	-0.237442	0.00657692	-0.132381	-0.0192907	-0.00660704	-0.175924	0.009655
AX-18157798	1	42721268	-0.0918029	0.00093661	-0.0993203	0.0728878	0.101088	-0.219998	-0.302613	0.259546	-0.0642703	0.0398327	-0.000937218	0.024762	0.009655
AX-18157846	1	42732313	0.327199	0.286563	0.679774	0.319057	0.238848	0.00993604	-0.0185122	-0.254556	-0.0100049	-0.13616	-0.0316176	-0.272183	0.009655
AX-18157849	1	42732947	-0.303929	-0.0300779	-0.467279	-0.34792	0.0294637	0.036585	0.11021	-0.0954662	0.0637409	0.264729	-0.039986	0.0701289	0.009655
AX-18157851	1	42734219	-0.314405	-0.0450462	-0.229663	-0.520457	-0.259689	0.0621495	-0.183356	0.0436821	0.109506	0.10267	0.163731	0.112696	0.009655
AX-18157856	1	42735622	0.0552293	0.314638	-0.293434	0.052228	0.422202	-0.178976	-0.249164	-0.10815	-0.271077	-0.05419	0.168476	0.0999361	0.009655
AX-18157878	1	42739668	0.146992	0.461706	0.953998	0.460619	0.0809619	-0.0178166	0.0175993	-0.147693	-0.110331	-0.141201	-0.0839578	-0.210459	0.009655
AX-18157880	1	42740219	0.156815	-0.0256316	-0.10718	0.238056	0.337837	0.102043	-0.112593	0.228074	0.0251842	-0.318201	-0.0539637	-0.135573	0.009655
AX-18157881	1	42740529	-0.221271	-0.308793	-0.251358	-0.429995	-0.00468011	0.00466498	-0.25699	0.268756	0.0475657	0.220821	0.126342	0.32834	0.009655
AX-18157883	1	42740992	0.359812	0.278868	0.382019	0.252378	0.134586	-0.037613	-0.0648596	0.0366572	-0.200504	-0.0999295	-0.346747	-0.0404927	0.009655
AX-18161653	1	43734950	0.0106935	-0.378808	-0.687429	-0.206942	-0.179889	0.0159494	-0.214166	0.65991	0.336713	0.562011	-0.0107734	0.0785787	0.0110264
AX-18161656	1	43735256	-0.202642	0.0191168	-0.261982	-0.281376	-0.406493	-0.0193735	0.169132	0.080262	0.138409	0.108772	-0.142979	0.269445	0.0110264
AX-18161659	1	43735356	-0.153529	0.159268	0.0496782	0.0231199	-0.0234965	0.210421	0.108806	-0.325068	-0.0980125	-0.198369	0.201879	-0.0494145	0.0110264
AX-18161702	1	43746375	0.167481	0.0424488	0.250544	0.395179	-0.131611	0.0949983	-0.3236	-0.0437358	-0.0833494	-0.240875	0.0874717	-0.167713	0.0110264
AX-18161712	1	43748581	-0.263596	-0.259769	-0.0443425	-0.19533	0.34391	0.241678	-0.246284	0.0430201	0.108369	0.0877533	0.43579	-0.0563976	0.0110264
AX-18161718	1	43749993	0.219384	0.13375	0.0709803	0.0292026	-0.272295	-0.029806	-0.280467	0.0376607	-0.3294	-0.288579	0.132065	-0.314824	0.0110264
AX-18161721	1	43750450	0.210829	-0.0260068	-0.524956	-0.284821	0.211228	-0.213159	0.160157	0.260947	-0.179603	0.0255463	-0.0540944	0.0463783	0.0110264
AX-18161732	1	43753004	-0.563239	-0.475619	-0.720537	-0.732443	-0.301659	0.421931	-0.0517462	0.0499542	0.353399	0.514753	0.69429	0.593626	0.0110264
AX-18161742	1	43755556	0.143176	0.0594619	-0.122614	-0.0146125	-0.434235	-0.0743652	-0.511907	0.0496767	0.030371	0.014466	0.154547	-0.0766342	0.0110264
AX-18161757	1	43758218	0.264423	-0.00575768	-0.529068	0.0987144	0.0540181	-0.0657932	-0.200276	0.208132	-0.165321	0.0057348	0.122081	-0.0543233	0.0110264
AX-18161759	1	43758684	0.551186	0.382924	0.457055	0.525473	-0.0186746	-0.331154	-0.339771	-0.3253	0.364707	-0.247978	-0.299497	0.018436	0.0110264
AX-18161760	1	43758707	-0.303364	-0.130251	-0.557529	-0.402974	-0.357337	0.200964	0.026879	-0.0273893	0.223914	0.357063	0.254332	0.532937	0.0110264
AX-18161763	1	43759529	0.54409	0.546992	0.829611	0.992074	0.0450797	-0.12782	-0.0503587	0.0748313	-0.117581	-0.265504	-0.0465338	-0.134123	0.0110264
AX-18161798	1	43769106	0.45314	0.596763	0.431514	0.733661	-0.0822654	-0.042265	-0.024994	-0.0799327	-0.0228845	0.273547	-0.131073	0.0225272	0.0110264
AX-18161828	1	43776387	-0.083395	0.0653336	0.0413413	0.0967782	0.156723	-0.204211	-0.174981	-0.042561	-0.221685	0.0526362	0.089102	-0.154744	0.0110264
AX-18161851	1	43782389	-0.478406	-0.423381	-0.285527	-0.314081	-0.23916	0.178481	0.283501	0.211563	0.214042	-0.0663786	0.0634584	0.193783	0.0110264
AX-18161852	1	43782505	0.125307	-0.14283	-0.34301	-0.0346048	-0.0865299	-0.0337906	0.124299	-0.0522466	0.0330172	0.251028	0.359933	0.202328	0.0110264
AX-18161889	1	43792208	0.27499	0.10851	0.0166457	0.22724	0.0679506	-0.0496511	-0.352568	-0.196022	-0.23297	0.0338273	-0.14935	-0.01684	0.0110264
AX-18161903	1	43796178	0.10007	0.00622553	0.211676	0.426281	0.268148	-0.145104	0.346175	-0.0506254	-0.0164435	-0.0661275	-0.0526596	-0.00625252	0.0110264
AX-18161911	1	43798243	0.263894	0.311016	0.474919	0.399887	0.0397921	-0.0798927	0.0926595	-0.0847189	-0.21983	-0.0409209	-0.36234	-0.135822	0.0110264
AX-18161914	1	43799229	-0.156032	-0.0191394	0.184389	0.242719	0.23627	-0.0123124	-0.0654016	0.0131406	0.0122082	-0.0927826	0.0965994	-0.0925249	0.0110264
AX-18161919	1	43800144	-0.228621	-0.219771	-0.301112	-0.65107	-0.31601	-0.0862672	0.147963	0.223711	0.0847714	0.154903	0.106176	0.0813985	0.0110264
AX-18161924	1	43800599	-0.00220505	-0.144909	-0.237628	-0.147281	0.00220169	0.0704641	-0.140722	0.252704	-0.0172933	0.276186	0.1438	0.29523	0.0110264
AX-18161925	1	43801133	0.320909	-0.113445	0.212142	0.533397	-0.0163264	0.175843	-0.0324796	-0.161529	0.282839	0.0161437	-0.144033	-0.11466	0.0110264
AX-18161960	1	43811282	-0.0929868	-0.272633	-0.0908079	-0.288054	-0.0364189	0.0149231	0.346015	0.260246	0.146652	0.153067	0.347868	-0.0150791	0.0110264
AX-18161992	1	43820981	-0.0958044	0.0556471	0.384681	-0.0464157	0.153769	-0.469267	0.233688	-0.448359	-0.111223	0.0449688	-0.10297	0.0491826	0.0110264
AX-18162002	1	43824541	-0.289669	-0.161562	-0.446822	-0.313658	-0.186571	0.115085	0.240278	0.202285	-0.0153341	0.129482	0.0151729	0.203298	0.0110264
AX-18162005	1	43824980	0.00995812	-0.56793	-0.326316	-0.183711	0.170054	0.0188786	0.159112	0.556112	-0.172461	-0.0588315	-0.0100273	0.261597	0.0110264
AX-18162024	1	43831317	0.0261506	-0.129509	-0.0483631	-0.149664	0.103643	-0.0266334	0.0609148	-0.120047	0.237879	0.190916	0.0375324	-0.181313	0.0110264
AX-18162047	1	43837659	-0.00234606	-0.1517	-0.318638	-0.0339331	0.1051	0.114586	0.003251	-0.0116922	-0.0359073	0.161324	0.237027	0.00234225	0.0110264
AX-18162054	1	43839315	-0.0124161	-0.233456	0.0123102	-0.0728124	0.171625	0.0150636	0.160395	-0.0195862	-0.0513294	0.219515	-0.0274955	0.127715	0.0110264
AX-18162070	1	43842911	-0.39377	-0.0246081	0.158145	-0.427863	-0.397678	0.170861	-0.0687795	0.125724	0.330851	-0.0412575	0.0241954	0.0271873	0.0110264
AX-18162080	1	43844885	0.0464478	0.622278	0.852499	0.243449	-0.162694	0.634007	-0.483943	-0.219342	0.069177	-0.0479931	-0.531576	-0.520311	0.0110264
AX-18162089	1	43847537	0.708945	0.88277	0.557957	0.467944	-0.0812142	-0.328199	-0.122331	-0.00221307	0.0768733	0.00220968	-0.143202	-0.0858134	0.0110264
AX-18162100	1	43850900	0.080183	0.0409914	-0.0421903	0.506098	-0.0698856	-0.195822	0.23059	-0.243618	0.369283	0.0537313	-0.273359	-0.17805	0.0110264
AX-18162118	1	43854381	0.172455	0.021893	-0.267993	-0.531571	-0.00984539	-0.0882602	-0.400887	0.140004	0.0367864	-0.184157	0.0381074	0.00977866	0.0110264
AX-18162151	1	43861492	-0.489606	-0.502385	-0.321318	-0.425743	0.0081186	0.245306	-0.0277621	0.0018281	-0.00183042	0.0879081	0.302103	0.196722	0.0110264
AX-18162154	1	43861825	0.0929831	-0.245421	0.107088	0.31305	0.0621987	-0.0100625	-0.105576	-0.103407	0.00999282	0.0148421	-0.145525	-0.265459	0.0110264
AX-18162184	1	43869356	0.229709	0.318222	0.878758	0.128647	-0.0307424	0.030101	-0.50612	-0.120568	-0.356426	-0.110136	0.110764	-0.206176	0.0110264
AX-18162222	1	43879043	-0.0282885	-0.370475	-0.18707	-0.184511	0.267207	-0.522373	0.17218	0.0277445	-0.102526	0.0474336	0.0795949	0.0672812	0.0110264
AX-18162266	1	43890117	-0.27091	-0.121069	-0.561303	-0.400792	-0.28724	0.111691	-0.348596	0.531338	0.234196	0.140462	0.391291	0.288087	0.0110264
AX-18162311	1	43900355	0.197674	-0.216957	-0.256912	-0.253365	-0.161935	0.069416	-0.139445	0.0565626	-0.058871	0.213136	0.203206	0.317311	0.0110264
AX-18162328	1	43903744	-0.0203078	-0.265427	-0.33724	-0.150063	0.0710009	0.0180305	0.00504749	0.0174271	-0.00506521	0.362797	-0.00576301	0.126754	0.0110264
AX-18162330	1	43904340	0.275827	0.107455	0.299563	0.446639	-0.00620356	-0.102352	0.0706734	-0.122076	-0.174167	0.006177	-0.204995	-0.156765	0.0110264
AX-18162336	1	43905280	0.0839828	0.210228	0.362613	0.569407	-0.372004	-0.191598	0.170474	-0.0891755	0.0982564	-0.342055	-0.216257	-0.11496	0.0110264
AX-18162362	1	43913226	0.35	0.0524442	0.532849	0.250747	-0.289859	0.0696504	-0.481917	-0.110452	-0.199113	-0.0527492	0.0508884	-0.424568	0.0110264
AX-18162390	1	43923051	-0.0826506	0.257195	0.23551	0.103197	-0.118092	0.00650445	0.0387251	-0.0927001	-0.0106255	-0.00653391	0.0149967	-0.118762	0.0110264
AX-18162449	1	43935827	-0.0361751	-0.506881	0.0352901	0.593356	0.216852	-0.408501	0.311073	-0.0836885	0.386161	0.208498	-0.525394	-0.513353	0.0110264
AX-18162485	1	43946778	0.0686339	-0.276117	-0.350463	-0.325775	0.00695444	-0.00698812	-0.11254	0.292024	-0.17021	0.319894	0.343571	0.366849	0.0110264
AX-18162508	1	43952816	0.367793	0.316893	0.650376	0.354225	-0.0222647	-0.0344147	-0.2199	0.00637005	-0.0063983	0.0581531	-0.0242064	-0.244611	0.0110264
AX-18162518	1	43954931	-0.321137	0.0796458	-0.0817686	-0.0675438	0.220496	0.324441	0.192791	-0.0226377	-0.115196	0.0222879	-0.114206	0.18978	0.0110264
AX-18162528	1	43956629	0.0321857	0.139072	0.0507417	-0.341655	0.150953	0.0958614	-0.0605569	-0.455132	0.00670723	-0.149435	-0.00673856	-0.271196	0.0110264
AX-18162535	1	43958494	-0.00429057	-0.0568993	-0.232297	-0.163707	0.0774724	0.11778	0.00427785	-0.0330173	-0.259421	0.179711	0.183673	0.255905	0.0110264
AX-18162549	1	43962836	0.0657695	0.320964	-0.0204154	0.183248	0.0767358	-0.322488	0.388819	-0.1541	0.0201306	-0.0647683	-0.385096	-0.0682908	0.0110264
AX-18162556	1	43964709	0.0470114	-0.299987	0.057518	0.396432	0.171203	-0.124912	-0.61034	-0.0523071	0.176723	-0.498568	-0.0231445	0.0227791	0.0110264
AX-18162592	1	43975615	0.126867	0.264464	0.639084	0.612243	0.136231	-0.0819523	-0.40585	-0.321274	-0.306911	-0.225428	0.0775462	-0.317315	0.0110264
AX-18162645	1	43988704	0.772326	0.145544	0.394316	1.24826	-0.0189083	-0.138832	-0.033464	-0.0817251	0.258048	-0.0561861	-0.0798377	0.0186637	0.0110264
AX-18162650	1	43989116	0.265535	0.0241515	1.76006	0.278324	-0.190681	-0.308931	0.148862	-0.0310665	0.878187	-0.143141	-0.314655	-0.0245627	0.0110264
AX-18162672	1	43992471	-0.141412	-0.0958557	0.0496564	0.392406	0.0314774	0.297427	-0.0321795	0.111002	0.462918	-0.279097	-0.369953	-0.267743	0.0110264
AX-18162743	1	44007832	0.273419	0.271631	0.483903	0.280467	0.0723704	-0.0820612	-0.0603175	-0.225936	-0.0639242	-0.20685	-0.164588	0.0578965	0.0110264
AX-18162768	1	44013527	-0.0944021	0.00236734	-0.299133	0.00906157	0.448587	0.0685947	0.118851	-0.146886	-0.184556	-0.00237123	0.0541622	-0.0364051	0.0110264
AX-18162778	1	44015186	0.299742	0.143797	0.804526	0.434871	0.215196	-0.00363077	-0.114928	0.00362166	-0.0917099	-0.302099	-0.14526	-0.148777	0.0110264
AX-18162804	1	44019972	-0.0364784	-0.0459205	-0.169462	-0.271469	0.0520902	-0.0251409	0.136193	0.0247102	-0.0892887	0.103218	0.289573	0.360641	0.0110264
AX-18162805	1	44020083	0.471531	-0.0877709	0.0906777	0.191188	-0.190079	-0.222347	0.111889	-0.196969	0.0869529	-0.379288	-0.224078	0.0827359	0.0110264
AX-18162870	1	44034794	0.361733	0.30588	0.857289	0.356014	-0.0590069	-0.0304278	0.0834656	-0.41266	0.0297993	-0.320701	-0.200398	-0.206328	0.0110264
AX-18162903	1	44044080	0.309617	0.0343408	-0.0245403	0.136268	0.182122	-0.00650875	0.00647952	-0.347946	-0.036404	0.122362	-0.228406	-0.250767	0.0110264
AX-18162908	1	44045360	0.134504	0.0519381	0.52174	0.11055	0.311867	-0.053878	-0.0860501	-0.108358	0.317299	-0.283707	-0.0713027	-0.342065	0.0110264
AX-18162909	1	44045405	-0.342769	-0.16579	-0.378588	-0.325281	-0.00197751	0.204179	-0.122468	0.0019748	0.0274682	0.332495	0.0461648	0.0796915	0.0110264
AX-18163016	1	44077336	-0.0648903	0.177863	0.471287	0.241775	-0.00531598	-0.0288149	0.131724	-0.25614	0.166517	0.00529647	-0.102013	-0.335292	0.0110264
AX-18163056	1	44087322	-0.337252	0.24337	0.0438825	0.0433928	0.279887	-0.108503	0.0604698	-0.0447386	-0.0489712	-0.0724904	0.204703	-0.128734	0.0110264
AX-18163085	1	44097840	-0.363064	0.0715656	-0.0925848	0.0364655	-0.000984635	-0.179915	-0.114995	0.0517798	-0.0937495	0.418502	0.000983964	0.388178	0.0110264
AX-18163090	1	44099143	0.162569	0.385352	0.399298	0.260687	-0.0144735	0.0143297	-0.53134	0.0465992	-0.153392	-0.0307551	-0.0764511	-0.0740347	0.0110264
AX-18163101	1	44101429	0.0411297	0.165542	0.501376	0.432011	0.0627782	-0.352869	0.040717	-0.125914	-0.0958509	-0.0418996	-0.499342	-0.112698	0.0110264
AX-18163131	1	44110897	0.227286	0.16167	0.464929	0.549433	-0.0537815	-0.138325	-0.107225	-0.144261	0.0949183	-0.279351	0.0518485	-0.227651	0.0110264
AX-18163153	1	44115739	-0.337251	0.0544252	0.0948791	-0.389822	0.0751986	0.0556126	0.010095	-0.326791	-0.0822606	-0.0287158	0.0825868	-0.0101661	0.0110264
AX-18163161	1	44118691	0.19456	0.0463655	0.313997	0.368194	-0.195415	-0.211573	0.408485	-0.0638671	0.0827866	-0.0479052	-0.545832	-0.0667102	0.0110264
AX-18163165	1	44118894	-0.198552	0.041077	-0.172082	-0.00250268	0.141124	0.00249834	0.0608503	0.13773	-0.242589	0.21355	-0.089708	-0.0197673	0.0110264
AX-18163178	1	44121674	0.111651	-0.010038	-0.491025	-0.227881	0.302365	0.0873106	-0.149507	-0.0729517	0.00996859	0.0937466	0.496949	-0.0851718	0.0110264
AX-18163188	1	44124239	0.548391	0.000709981	-0.0278659	-0.00071033	0.370302	-0.06429	0.126378	-0.127216	-0.0992432	-0.0752382	0.508377	0.0580445	0.0110264
AX-18161757	1	43758218	0.264423	-0.00575768	-0.529068	0.0987144	0.0540181	-0.0657932	-0.200276	0.208132	-0.165321	0.0057348	0.122081	-0.0543233	0.00217117
AX-18161759	1	43758684	0.551186	0.382924	0.457055	0.525473	-0.0186746	-0.331154	-0.339771	-0.3253	0.364707	-0.247978	-0.299497	0.018436	0.00217117
AX-18161760	1	43758707	-0.303364	-0.130251	-0.557529	-0.402974	-0.357337	0.200964	0.026879	-0.0273893	0.223914	0.357063	0.254332	0.532937	0.00217117
AX-18161763	1	43759529	0.54409	0.546992	0.829611	0.992074	0.0450797	-0.12782	-0.0503587	0.0748313	-0.117581	-0.265504	-0.0465338	-0.134123	0.00217117
AX-18161798	1	43769106	0.45314	0.596763	0.431514	0.733661	-0.0822654	-0.042265	-0.024994	-0.0799327	-0.0228845	0.273547	-0.131073	0.0225272	0.00217117
AX-18161828	1	43776387	-0.083395	0.0653336	0.0413413	0.0967782	0.156723	-0.204211	-0.174981	-0.042561	-0.221685	0.0526362	0.089102	-0.154744	0.00217117
AX-18161851	1	43782389	-0.478406	-0.423381	-0.285527	-0.314081	-0.23916	0.178481	0.283501	0.211563	0.214042	-0.0663786	0.0634584	0.193783	0.00217117
AX-18161852	1	43782505	0.125307	-0.14283	-0.34301	-0.0346048	-0.0865299	-0.0337906	0.124299	-0.0522466	0.0330172	0.251028	0.359933	0.202328	0.00217117
AX-18161889	1	43792208	0.27499	0.10851	0.0166457	0.22724	0.0679506	-0.0496511	-0.352568	-0.196022	-0.23297	0.0338273	-0.14935	-0.01684	0.00217117
AX-18161903	1	43796178	0.10007	0.00622553	0.211676	0.426281	0.268148	-0.145104	0.346175	-0.0506254	-0.0164435	-0.0661275	-0.0526596	-0.00625252	0.00217117
AX-18161911	1	43798243	0.263894	0.311016	0.474919	0.399887	0.0397921	-0.0798927	0.0926595	-0.0847189	-0.21983	-0.0409209	-0.36234	-0.135822	0.00217117
AX-18161914	1	43799229	-0.156032	-0.0191394	0.184389	0.242719	0.23627	-0.0123124	-0.0654016	0.0131406	0.0122082	-0.0927826	0.0965994	-0.0925249	0.00217117
AX-18161919	1	43800144	-0.228621	-0.219771	-0.301112	-0.65107	-0.31601	-0.0862672	0.147963	0.223711	0.0847714	0.154903	0.106176	0.0813985	0.00217117
AX-18161924	1	43800599	-0.00220505	-0.144909	-0.237628	-0.147281	0.00220169	0.0704641	-0.140722	0.252704	-0.0172933	0.276186	0.1438	0.29523	0.00217117
AX-18161925	1	43801133	0.320909	-0.113445	0.212142	0.533397	-0.0163264	0.175843	-0.0324796	-0.161529	0.282839	0.0161437	-0.144033	-0.11466	0.00217117
AX-18161960	1	43811282	-0.0929868	-0.272633	-0.0908079	-0.288054	-0.0364189	0.0149231	0.346015	0.260246	0.146652	0.153067	0.347868	-0.0150791	0.00217117
AX-18161992	1	43820981	-0.0958044	0.0556471	0.384681	-0.0464157	0.153769	-0.469267	0.233688	-0.448359	-0.111223	0.0449688	-0.10297	0.0491826	0.00217117
AX-18162002	1	43824541	-0.289669	-0.161562	-0.446822	-0.313658	-0.186571	0.115085	0.240278	0.202285	-0.0153341	0.129482	0.0151729	0.203298	0.00217117
AX-18162005	1	43824980	0.00995812	-0.56793	-0.326316	-0.183711	0.170054	0.0188786	0.159112	0.556112	-0.172461	-0.0588315	-0.0100273	0.261597	0.00217117
AX-18162024	1	43831317	0.0261506	-0.129509	-0.0483631	-0.149664	0.103643	-0.0266334	0.0609148	-0.120047	0.237879	0.190916	0.0375324	-0.181313	0.00217117
AX-18162047	1	43837659	-0.00234606	-0.1517	-0.318638	-0.0339331	0.1051	0.114586	0.003251	-0.0116922	-0.0359073	0.161324	0.237027	0.00234225	0.00217117
AX-18162054	1	43839315	-0.0124161	-0.233456	0.0123102	-0.0728124	0.171625	0.0150636	0.160395	-0.0195862	-0.0513294	0.219515	-0.0274955	0.127715	0.00217117
AX-18162070	1	43842911	-0.39377	-0.0246081	0.158145	-0.427863	-0.397678	0.170861	-0.0687795	0.125724	0.330851	-0.0412575	0.0241954	0.0271873	0.00217117
AX-18162080	1	43844885	0.0464478	0.622278	0.852499	0.243449	-0.162694	0.634007	-0.483943	-0.219342	0.069177	-0.0479931	-0.531576	-0.520311	0.00217117
AX-18162089	1	43847537	0.708945	0.88277	0.557957	0.467944	-0.0812142	-0.328199	-0.122331	-0.00221307	0.0768733	0.00220968	-0.143202	-0.0858134	0.00217117
AX-18162100	1	43850900	0.080183	0.0409914	-0.0421903	0.506098	-0.0698856	-0.195822	0.23059	-0.243618	0.369283	0.0537313	-0.273359	-0.17805	0.00217117
AX-18162118	1	43854381	0.172455	0.021893	-0.267993	-0.531571	-0.00984539	-0.0882602	-0.400887	0.140004	0.0367864	-0.184157	0.0381074	0.00977866	0.00217117
AX-18162151	1	43861492	-0.489606	-0.502385	-0.321318	-0.425743	0.0081186	0.245306	-0.0277621	0.0018281	-0.00183042	0.0879081	0.302103	0.196722	0.00217117
AX-18162154	1	43861825	0.0929831	-0.245421	0.107088	0.31305	0.0621987	-0.0100625	-0.105576	-0.103407	0.00999282	0.0148421	-0.145525	-0.265459	0.00217117
AX-18162184	1	43869356	0.229709	0.318222	0.878758	0.128647	-0.0307424	0.030101	-0.50612	-0.120568	-0.356426	-0.110136	0.110764	-0.206176	0.00217117
AX-18162222	1	43879043	-0.0282885	-0.370475	-0.18707	-0.184511	0.267207	-0.522373	0.17218	0.0277445	-0.102526	0.0474336	0.0795949	0.0672812	0.00217117
AX-18162266	1	43890117	-0.27091	-0.121069	-0.561303	-0.400792	-0.28724	0.111691	-0.348596	0.531338	0.234196	0.140462	0.391291	0.288087	0.00217117
AX-18162311	1	43900355	0.197674	-0.216957	-0.256912	-0.253365	-0.161935	0.069416	-0.139445	0.0565626	-0.058871	0.213136	0.203206	0.317311	0.00217117
AX-18162328	1	43903744	-0.0203078	-0.265427	-0.33724	-0.150063	0.0710009	0.0180305	0.00504749	0.0174271	-0.00506521	0.362797	-0.00576301	0.126754	0.00217117
AX-18162330	1	43904340	0.275827	0.107455	0.299563	0.446639	-0.00620356	-0.102352	0.0706734	-0.122076	-0.174167	0.006177	-0.204995	-0.156765	0.00217117
AX-18162336	1	43905280	0.0839828	0.210228	0.362613	0.569407	-0.372004	-0.191598	0.170474	-0.0891755	0.0982564	-0.342055	-0.216257	-0.11496	0.00217117
AX-18162362	1	43913226	0.35	0.0524442	0.532849	0.250747	-0.289859	0.0696504	-0.481917	-0.110452	-0.199113	-0.0527492	0.0508884	-0.424568	0.00217117
AX-18162390	1	43923051	-0.0826506	0.257195	0.23551	0.103197	-0.118092	0.00650445	0.0387251	-0.0927001	-0.0106255	-0.00653391	0.0149967	-0.118762	0.00217117
AX-18162449	1	43935827	-0.0361751	-0.506881	0.0352901	0.593356	0.216852	-0.408501	0.311073	-0.0836885	0.386161	0.208498	-0.525394	-0.513353	0.00217117
AX-18162485	1	43946778	0.0686339	-0.276117	-0.350463	-0.325775	0.00695444	-0.00698812	-0.11254	0.292024	-0.17021	0.319894	0.343571	0.366849	0.00217117
AX-18162508	1	43952816	0.367793	0.316893	0.650376	0.354225	-0.0222647	-0.0344147	-0.2199	0.00637005	-0.0063983	0.0581531	-0.0242064	-0.244611	0.00217117
AX-18162518	1	43954931	-0.321137	0.0796458	-0.0817686	-0.0675438	0.220496	0.324441	0.192791	-0.0226377	-0.115196	0.0222879	-0.114206	0.18978	0.00217117
AX-18162528	1	43956629	0.0321857	0.139072	0.0507417	-0.341655	0.150953	0.0958614	-0.0605569	-0.455132	0.00670723	-0.149435	-0.00673856	-0.271196	0.00217117
AX-18162535	1	43958494	-0.00429057	-0.0568993	-0.232297	-0.163707	0.0774724	0.11778	0.00427785	-0.0330173	-0.259421	0.179711	0.183673	0.255905	0.00217117
AX-18162549	1	43962836	0.0657695	0.320964	-0.0204154	0.183248	0.0767358	-0.322488	0.388819	-0.1541	0.0201306	-0.0647683	-0.385096	-0.0682908	0.00217117
AX-18162556	1	43964709	0.0470114	-0.299987	0.057518	0.396432	0.171203	-0.124912	-0.61034	-0.0523071	0.176723	-0.498568	-0.0231445	0.0227791	0.00217117
AX-18162592	1	43975615	0.126867	0.264464	0.639084	0.612243	0.136231	-0.0819523	-0.40585	-0.321274	-0.306911	-0.225428	0.0775462	-0.317315	0.00217117
AX-18162645	1	43988704	0.772326	0.145544	0.394316	1.24826	-0.0189083	-0.138832	-0.033464	-0.0817251	0.258048	-0.0561861	-0.0798377	0.0186637	0.00217117
AX-18162650	1	43989116	0.265535	0.0241515	1.76006	0.278324	-0.190681	-0.308931	0.148862	-0.0310665	0.878187	-0.143141	-0.314655	-0.0245627	0.00217117
AX-18162672	1	43992471	-0.141412	-0.0958557	0.0496564	0.392406	0.0314774	0.297427	-0.0321795	0.111002	0.462918	-0.279097	-0.369953	-0.267743	0.00217117
AX-18162743	1	44007832	0.273419	0.271631	0.483903	0.280467	0.0723704	-0.0820612	-0.0603175	-0.225936	-0.0639242	-0.20685	-0.164588	0.0578965	0.00217117
AX-18162768	1	44013527	-0.0944021	0.00236734	-0.299133	0.00906157	0.448587	0.0685947	0.118851	-0.146886	-0.184556	-0.00237123	0.0541622	-0.0364051	0.00217117
AX-18162778	1	44015186	0.299742	0.143797	0.804526	0.434871	0.215196	-0.00363077	-0.114928	0.00362166	-0.0917099	-0.302099	-0.14526	-0.148777	0.00217117
AX-18162804	1	44019972	-0.0364784	-0.0459205	-0.169462	-0.271469	0.0520902	-0.0251409	0.136193	0.0247102	-0.0892887	0.103218	0.289573	0.360641	0.00217117
AX-18162805	1	44020083	0.471531	-0.0877709	0.0906777	0.191188	-0.190079	-0.222347	0.111889	-0.196969	0.0869529	-0.379288	-0.224078	0.0827359	0.00217117
AX-18162870	1	44034794	0.361733	0.30588	0.857289	0.356014	-0.0590069	-0.0304278	0.0834656	-0.41266	0.0297993	-0.320701	-0.200398	-0.206328	0.00217117
AX-18162903	1	44044080	0.309617	0.0343408	-0.0245403	0.136268	0.182122	-0.00650875	0.00647952	-0.347946	-0.036404	0.122362	-0.228406	-0.250767	0.00217117
AX-18162908	1	44045360	0.134504	0.0519381	0.52174	0.11055	0.311867	-0.053878	-0.0860501	-0.108358	0.317299	-0.283707	-0.0713027	-0.342065	0.00217117
AX-18162909	1	44045405	-0.342769	-0.16579	-0.378588	-0.325281	-0.00197751	0.204179	-0.122468	0.0019748	0.0274682	0.332495	0.0461648	0.0796915	0.00217117
AX-18168543	1	45523648	0.432619	0.372939	0.452584	0.546516	-0.281962	-0.0380629	-0.0431848	-0.0495542	0.0229521	-0.0233231	0.0589341	-0.142744	0.0060631
AX-18168581	1	45531698	0.240943	0.164398	0.0393349	0.0988192	-0.183954	-0.0781483	-0.0204002	-0.312095	0.0896266	-0.122322	-0.181781	0.0201158	0.0060631
AX-18168582	1	45531715	0.0054143	-0.360869	-0.41539	-0.344713	-0.238164	0.0771949	0.163813	-0.0587266	-0.00543469	0.0419807	0.0494685	0.0332625	0.0060631
AX-18168623	1	45547230	-0.557931	-0.233987	-0.304767	-0.566992	-0.0219806	0.170113	0.181749	-0.0584566	0.143401	0.229505	0.262153	0.0216508	0.0060631
AX-18168642	1	45551570	-0.283881	-0.114743	-0.149185	-0.514588	-0.0401572	0.360197	0.26411	-0.0878966	0.0390696	0.32857	0.393717	0.239348	0.0060631
AX-18168672	1	45558409	0.0989729	0.158958	-0.1859	0.282431	-0.21456	0.0436418	-0.153862	0.142433	-0.346254	-0.00384471	0.00383449	-0.404003	0.0060631
AX-18168676	1	45559711	-0.260512	-0.201971	-0.380883	-0.15059	-0.0104405	0.0103654	-0.0640326	0.200225	0.213864	0.178256	0.122168	0.140125	0.0060631
AX-18168709	1	45568520	-0.283376	-0.0637513	-0.175525	0.394095	-0.00398818	-0.20987	0.183554	0.00397718	0.241464	-0.0495436	0.386492	0.200468	0.0060631
AX-18168716	1	45569587	-0.201157	-0.516207	-0.145881	-0.268284	0.175443	0.0453956	0.0999029	-0.0468705	0.143757	-0.0735908	0.346492	0.0784466	0.0060631
AX-18168720	1	45570022	0.492765	0.27602	0.537882	0.425083	0.0260201	-0.346226	-0.375767	-0.340564	0.0587032	-0.589529	-0.026498	-0.435941	0.0060631
AX-18168753	1	45575678	-0.154582	0.0651001	-0.481575	-0.298212	0.121247	-0.00120182	0.130706	0.128952	0.00120082	-0.0341157	-0.0583354	0.0152168	0.0060631
AX-18168769	1	45578280	0.210644	0.0767547	0.540612	0.256366	0.29463	-0.198114	-0.0191642	-0.318167	-0.00628871	0.00626141	-0.158598	-0.040992	0.0060631
AX-18168805	1	45592209	-0.478368	-0.683285	-0.610468	-0.700198	-0.149407	-0.104212	0.20867	0.218928	0.152383	0.107707	0.182088	0.0971889	0.0060631
AX-18168814	1	45593976	-0.080149	-0.0560765	-0.473269	-0.0909215	-0.232065	0.144929	0.219268	0.0870408	0.254318	0.0391263	0.0501587	-0.0402171	0.0060631
AX-18168826	1	45596034	-0.0225407	-0.113486	-0.335662	0.0851639	-0.27093	-0.0888988	0.223616	0.022194	-0.047019	0.0879136	0.137605	0.218787	0.0060631
AX-18168845	1	45600375	0.0881704	0.358588	0.0348757	0.263372	-0.01026	-0.0766659	0.0101876	-0.0677515	-0.0354098	-0.0558434	-0.152203	0.0306566	0.0060631
AX-18168846	1	45600509	-0.19063	0.00816124	-0.459898	-0.185046	-0.407423	0.0248652	-0.222645	0.224374	0.124974	0.198627	0.0927884	-0.00820767	0.0060631
AX-18168848	1	45600688	-0.583916	-0.199863	-0.755297	-0.567448	-0.459364	0.258991	0.0599748	1.56466	0.185462	-0.0625766	0.604769	0.389364	0.0060631
AX-18168879	1	45606458	-0.191612	-0.237404	-0.528187	-0.398732	-0.0383043	0.0853028	0.0620136	0.086451	0.259019	-0.0233108	0.0794797	0.0229401	0.0060631
AX-18168911	1	45614604	0.211425	-0.0124042	0.537419	0.611264	-0.433938	-0.0402755	0.290441	0.0122984	0.128695	-0.0252857	-0.136186	-0.0255505	0.0060631
AX-18168919	1	45616553	0.280365	0.551133	0.0737974	0.601533	0.0426094	-0.18014	-0.0439063	-0.115503	-0.0636976	0.0443428	-0.0896873	-0.291684	0.0060631
AX-18168927	1	45618062	-0.3217	0.101493	-0.378231	-0.174657	0.298364	0.382718	-0.0344525	0.0925596	0.0829533	-0.304035	-0.0326597	0.0319367	0.0060631
AX-18168928	1	45618241	0.118705	0.767404	-0.00154182	-0.343009	0.00872276	0.139714	0.00154018	-0.0607925	0.239621	-0.0879567	-0.095574	-0.114348	0.0060631
AX-18168936	1	45619644	0.183392	-0.176436	-0.165971	-0.0115673	0.0114753	-0.0853615	0.110164	-0.0166911	0.0366065	-0.125084	0.162701	0.255638	0.0060631
AX-18168939	1	45620529	-0.0723692	0.0468355	0.549475	0.240205	-0.0557265	0.0894303	-0.215648	0.0485061	-0.139555	-0.275384	0.0812762	-0.0484071	0.0060631
AX-18168950	1	45622966	0.494402	0.298634	0.532742	0.52814	0.477448	-0.140797	-0.0221887	-0.546759	0.0218526	-0.143189	-0.196431	-0.66212	0.0060631
AX-18168954	1	45623550	-0.202649	0.0425924	-0.27383	-0.236013	-0.323532	0.106079	-0.377215	0.0975223	-0.0438883	0.0604516	0.116646	0.118236	0.0060631
AX-18168962	1	45627429	-0.323222	-0.331089	-0.655607	-0.580903	0.054611	0.30495	0.20084	0.0437222	0.390933	-0.150101	0.657206	-0.0450887	0.0060631
AX-18168992	1	45632663	-0.0688968	-0.234334	-0.0700988	-0.11278	0.000444796	-0.000444933	0.19735	0.0392626	0.0691988	0.105017	-0.0752983	0.159454	0.0060631
AX-18169004	1	45635546	0.0865008	-0.14228	-0.209881	-0.0524476	-0.253957	-0.007366	0.16593	0.150183	0.0687487	0.270962	0.00732858	-0.0118308	0.0060631
AX-18169005	1	45635713	-0.239802	-0.111389	-0.378541	-0.379161	-0.39006	0.329125	0.0130443	0.257383	0.718901	0.447606	0.995625	-0.0131633	0.0060631
AX-18169008	1	45636932	-0.121427	-0.248305	-0.0718959	0.0546133	0.429837	0.700339	0.184673	-0.0567623	0.337051	-0.276014	0.822353	-0.186929	0.0060631
AX-18169016	1	45638385	-0.140151	-0.142324	-0.361721	-0.510596	-0.217598	-0.0402983	0.0392032	0.0651945	0.190485	0.165363	0.29799	0.31757	0.0060631
AX-18169021	1	45639030	0.307988	0.645719	0.807741	0.294609	-0.00618603	0.00615962	-0.0310513	-0.167083	0.494861	-0.168179	-0.261444	-0.0453821	0.0060631
AX-18169022	1	45639094	-0.0109073	-0.118677	-0.265565	0.0488304	-0.212076	1.04596	-0.130013	0.0108255	-0.221085	0.158542	0.195482	0.18998	0.0060631
AX-18169027	1	45640039	0.295167	0.385893	0.39685	0.479134	0.0883031	-0.0878212	-0.26089	-0.11364	-0.0806534	-0.221356	0.0763822	-0.140934	0.0060631
AX-18169041	1	45641820	0.00081472	-0.0622615	0.66542	0.26332	-0.217231	-0.271756	-0.4006	-0.00081518	0.0278277	0.202669	0.466366	-0.16416	0.0060631
AX-18169069	1	45648266	0.00171792	-0.385855	-0.159827	0.0315375	0.0637136	-0.0859962	0.106608	-0.00171997	-0.0802101	-0.121876	0.0658391	0.015917	0.0060631
AX-18169072	1	45648932	0.490773	0.343332	0.217393	0.493974	-0.148827	-0.0357097	0.0348471	-0.118671	-0.149147	-0.278628	0.216093	-0.0844288	0.0060631
AX-18169076	1	45649588	0.0476979	0.484372	0.661042	0.346503	-0.130558	-0.0177462	-0.123256	-0.139284	-0.29473	0.0175306	-0.0436475	0.0659062	0.0060631
AX-18169079	1	45650238	0.0762179	0.22249	0.559387	0.459642	0.0293825	-0.162155	0.0958633	-0.0299933	-0.0493456	-0.150381	-0.424205	-0.330227	0.0060631
AX-18169093	1	45653555	-0.133393	0.213456	0.49983	0.120073	0.10931	-0.0116975	0.0116034	-0.326883	-0.11188	-0.0567839	-0.197234	0.114141	0.0060631
AX-18169130	1	45662632	0.2014	-0.348053	0.467818	0.590489	0.057102	-0.0876151	-0.212699	-0.423786	0.0932368	0.10415	-0.0594556	-0.283817	0.0060631
AX-18169152	1	45667732	-0.341331	-0.0407253	-0.31395	-0.260743	-0.337899	0.217656	-0.384104	0.0396072	0.0678308	0.132678	0.198938	0.241057	0.0060631
AX-18169153	1	45667983	-0.337944	-0.34347	-0.54189	-0.486399	-0.0570267	0.054858	-0.332727	0.321825	0.221602	0.315408	0.261827	0.281807	0.0060631
AX-18169154	1	45668054	-0.0187434	0.427353	0.0446333	0.329827	-0.0934179	-0.27808	-0.082252	-0.0560382	0.126105	0.0164661	-0.0166562	0.0521781	0.0060631
AX-18169155	1	45668313	0.0465799	0.277477	0.526674	0.340374	0.00575743	-0.0951172	0.032079	-0.205788	-0.0057805	-0.200784	-0.139588	-0.315294	0.0060631
AX-18169163	1	45671036	-0.486659	0.247878	-0.482261	-0.0112758	0.0251369	-0.0512485	0.154638	0.111624	0.0111883	-0.0817268	0.0600498	-0.144718	0.0060631
AX-18169164	1	45671537	0.180274	0.230338	0.268501	0.450231	-0.0286761	-0.131254	-0.379848	-0.208919	-0.255045	0.0281172	0.0568344	-0.0991678	0.0060631
AX-18169172	1	45673151	-0.0032515	-0.144553	-0.413518	-0.211611	-0.214036	0.00324419	0.0738576	-0.04569	0.0179954	0.0826315	0.200729	0.322875	0.0060631
AX-18169200	1	45679436	0.253002	0.293042	0.466902	0.0462965	-0.309124	0.0227225	0.124529	-0.333992	-0.0230861	-0.169638	-0.100408	-0.250936	0.0060631
AX-18169207	1	45681017	-0.439353	-0.36449	-0.761795	-0.894955	-0.483021	0.00764453	0.265283	0.106762	0.149965	-0.00693539	0.00690221	0.253165	0.0060631
AX-18169221	1	45683339	-0.00271554	-0.145548	-0.250147	-0.257529	0.0300219	0.0739667	-0.383429	0.298204	-0.444234	0.445951	0.438421	0.00271044	0.0060631
AX-18169236	1	45687560	0.0753439	-0.105431	-0.0425116	0.155388	-0.230094	-0.002116	0.420918	-0.190071	-0.134195	0.0021129	0.355589	0.0941826	0.0060631
AX-18169243	1	45689157	0.0820912	0.0400688	0.291327	0.11778	0.0255678	-0.12636	-0.0260291	-0.587119	0.255967	-0.361897	-0.0641114	-0.637573	0.0060631
AX-18169255	1	45691360	-0.0309001	-0.0955608	0.399753	0.178436	0.0229272	-0.0232975	0.0776156	-0.171922	-0.0520724	0.137718	-0.117864	0.0665086	0.0060631
AX-18169256	1	45691594	0.229938	0.384371	0.213022	0.164729	-0.0846825	-0.268371	-0.115956	0.0181827	-0.361776	-0.0184148	-0.226055	0.172263	0.0060631
AX-18169277	1	45695737	-0.26509	-0.130498	-0.402427	-0.41071	-0.06729	0.127524	0.0372088	0.0937454	-0.038194	0.194334	0.215116	0.126806	0.0060631
AX-18169284	1	45697495	0.00154155	0.0853186	-0.0015432	-0.129475	0.132276	-0.00178845	0.258942	0.143522	-0.0335891	-0.118351	-0.0286311	0.0626448	0.0060631
AX-18169294	1	45699957	-0.372221	-0.489593	-0.522335	-0.499164	-0.12245	0.0972195	0.230865	0.41938	0.210508	-0.0613841	0.0588786	0.0851023	0.0060631
AX-18169304	1	45701851	0.0662585	-0.0237696	0.0539861	0.450061	0.400522	0.33829	0.0233843	-0.634698	-0.025267	-0.147748	-0.594376	-0.688654	0.0060631
AX-18169305	1	45701939	0.0297549	-0.0928683	-0.160967	-0.0688433	-0.0303816	-0.0741372	-0.105721	0.286481	0.143789	0.320461	0.347083	0.0970584	0.0060631
AX-18169317	1	45703865	-0.13378	-0.0142308	-0.337951	-0.116245	0.123397	0.149993	-0.111717	-0.131931	0.0905142	0.0140918	0.141901	0.0872722	0.0060631
AX-18169322	1	45704932	0.388159	0.22862	0.423707	0.501015	-0.261953	-0.225042	-0.318815	0.0848922	-0.446648	0.0896934	-0.201265	-0.0902015	0.0060631
AX-18169325	1	45705362	-0.0686991	-0.044532	-0.210218	-0.229944	-0.229689	0.0164861	-0.0166767	0.1629	0.197189	0.0815414	0.0452792	0.412462	0.0060631
AX-18169329	1	45705965	-0.382496	-0.0626652	0.0358738	0.112661	1.15031	1.26823	0.927472	-0.149787	1.35496	-0.0367886	-0.233409	-0.0952735	0.0060631
AX-18169335	1	45707145	0.394512	0.355232	0.624887	0.542129	-0.111762	0.0434194	-0.228831	-0.0270125	-0.0866306	0.026516	-0.064592	-0.314415	0.0060631
AX-18169346	1	45709882	-0.549447	-0.220524	-0.424868	-0.533652	0.447908	0.331884	-0.0200911	-0.143642	0.0749019	0.146059	0.288766	0.0198152	0.0060631
AX-18169353	1	45711935	-0.0651451	0.0980456	-0.252351	-0.219761	-0.104434	0.198349	-0.0912077	0.237637	-0.245853	0.0859938	0.115978	0.0623301	0.0060631
AX-18169363	1	45712639	0.0240466	0.175189	-0.083784	-0.0992053	0.333406	-0.172994	0.286825	-0.0244542	-0.0338977	-0.133524	0.13583	0.266629	0.0060631
AX-18169409	1	45721901	-0.0604655	0.133273	-0.150177	0.163883	0.184731	-0.0152951	-0.164248	0.0151346	-0.259525	0.0903888	0.253377	-0.188664	0.0060631
AX-18169424	1	45724761	-0.00139331	-0.035128	-0.682654	-0.452352	0.00139196	-0.0282144	0.0266196	0.163508	-0.168771	0.251112	0.247564	0.280075	0.0060631
AX-18169443	1	45744095	-0.199835	-0.3181	-0.196654	-0.407889	-0.0126269	0.166152	-0.264164	0.114372	0.0396766	0.262262	0.39752	0.0125174	0.0060631
AX-18169484	1	45753802	-0.227479	-0.671429	-0.6668	-0.472753	-0.256722	0.104188	0.0490607	0.318841	-0.050788	0.345211	0.172163	0.383968	0.0060631
AX-18169486	1	45754023	-0.235963	-0.197219	-0.364011	-0.254725	-0.0666984	0.236542	0.0667185	-0.102013	0.0637506	0.280932	0.17617	0.309495	0.0060631
AX-18169498	1	45757775	-0.132821	-0.23136	0.0316994	0.729383	-0.175554	-0.0324116	-0.138012	-0.0783862	0.149034	0.511216	0.0796831	0.467342	0.0060631
AX-18169502	1	45758385	0.000743884	0.164583	0.412289	0.117121	0.0671354	-0.414136	0.163038	-0.257117	-0.000744268	-0.160548	-0.364413	-0.0314272	0.0060631
AX-18169528	1	45766433	0.0720203	0.22477	0.219873	0.146572	0.0718154	0.0274721	-0.257494	-0.120706	-0.0280054	-0.198618	-0.0946325	-0.290471	0.0060631
AX-18169535	1	45768637	0.0787589	0.231254	0.137209	0.237859	-0.240634	0.0958831	-0.192513	-0.154514	-0.124765	0.06216	-0.0649593	-0.0745187	0.0060631
AX-18169550	1	45772149	-0.137912	-0.365797	-0.541942	-0.620044	0.0879612	-0.0936744	0.124795	0.124595	0.172403	-0.204485	0.0959606	0.484639	0.0060631
AX-18169554	1	45772634	0.000946243	-0.0375796	0.223539	0.0730078	-0.000946864	-0.0664854	0.459936	0.0738331	0.157842	-0.125225	-0.0109219	-0.00175506	0.0060631
AX-18169560	1	45773342	-0.109621	-0.112811	0.00197204	-0.0618413	0.256912	0.0370065	0.111945	-0.0629491	-0.00197474	-0.0283368	0.124767	0.135538	0.0060631
AX-18169565	1	45773849	-0.0274007	0.460551	0.375007	0.216253	-0.304679	0.108864	-0.120142	-0.1435	0.069853	0.02689	-0.341613	-0.210886	0.0060631
AX-18169632	1	45797111	0.0560277	0.245416	0.500023	0.28939	-0.214335	-0.334863	0.0287749	-0.114316	-0.00166992	0.00166799	-0.194329	-0.394708	0.0060631
AX-18169637	1	45797961	0.127448	-0.0492073	-0.102963	-0.248467	0.0539484	-0.0841177	0.061583	0.214671	0.0475842	-0.198677	0.101048	-0.104917	0.0060631
AX-18169641	1	45799422	0.141007	0.212025	-0.16323	-0.0375895	-0.00385173	-0.19915	-0.266889	0.0434425	-0.199613	0.00384147	0.134934	0.205495	0.0060631
AX-18169644	1	45800151	-0.0393341	0.54064	-0.141977	-0.418568	-0.0112125	-0.0335322	0.011126	0.120584	-0.0645223	0.204081	0.138644	0.190744	0.0060631
AX-18169664	1	45804182	0.0381182	0.416046	0.502043	0.507797	0.0117222	-0.0118182	0.163363	-0.346978	-0.170914	-0.311569	-0.437661	-0.0538128	0.0060631
AX-18169670	1	45804848	-0.273168	0.228627	-0.738251	-0.348982	-0.458488	-0.0682676	-0.153597	0.798022	0.0651826	0.609763	0.510419	0.162633	0.0060631
AX-18169686	1	45809713	-0.000839637	0.128932	0.535759	0.497685	0.130625	-0.230057	0.334959	-0.130662	0.000839149	-0.446556	-0.263291	-0.298797	0.0060631
AX-18169687	1	45810070	-0.341534	-0.0193966	-0.341909	-0.309874	-0.0235323	0.156104	0.276774	-0.0045413	0.233021	0.609279	0.00452705	0.371918	0.0060631
AX-18169696	1	45811584	-0.922762	-1.00388	-0.715122	-0.66133	-0.0337956	0.0426891	0.179815	-0.0842099	0.033022	0.541425	0.178305	0.295546	0.0060631
AX-18169701	1	45812723	0.131398	0.0189837	0.46671	0.270454	0.0607414	-0.0207173	0.0632649	-0.166832	-0.0335893	-0.0192368	-0.0344637	-0.129253	0.0060631
AX-18169702	1	45813398	0.133698	0.291798	0.172312	0.0556027	0.0652679	-0.106352	-0.0424418	0.0267321	-0.0272368	-0.0800242	-0.256309	-0.0835295	0.0060631
AX-18169746	1	45822162	-0.10082	-0.20937	-0.285378	-0.184968	-0.182441	0.13844	0.0942325	-0.346338	0.271662	0.29721	0.136456	0.381297	0.0060631
AX-18169766	1	45826789	-0.0648382	-0.168129	-0.266272	-0.0510352	-0.189616	0.116769	-0.236178	0.0953241	0.217308	0.0532679	0.0492914	0.203424	0.0060631
AX-18171037	1	46164158	0.240323	0.828884	0.118703	-0.118504	-0.00304978	0.00304334	-0.441719	-0.0653734	-0.200465	-0.0650767	0.0530798	0.200541	0.000687043
AX-18171038	1	46164278	0.230284	0.886217	0.427721	0.317186	-0.0333922	-0.202942	0.0255376	-0.276695	-0.118286	-0.00835667	-0.292674	0.00830855	0.000687043
AX-18171048	1	46167092	0.36579	-0.578144	0.000281754	0.454514	-0.266205	-0.413082	-0.131703	-0.000281809	-0.350964	0.186178	0.00275637	0.0163933	0.000687043
AX-18171056	1	46169168	-0.246514	-0.308986	-0.395563	-0.125529	-0.119689	0.0602549	0.0430881	0.174931	-0.0444147	0.170064	0.133796	0.191952	0.000687043
AX-28568591	1	46175198	-0.119381	0.196264	0.480978	0.63704	0.649891	0.0754543	0.497529	-0.297133	-0.347203	-0.260044	-0.0796194	-0.281362	0.000687043
AX-18171190	1	46217357	-0.0840159	0.0503296	0.0466531	0.10863	0.143152	0.016782	-0.0192786	-0.289893	-0.0185069	-0.0169795	-0.0974667	0.097295	0.000687043
AX-18171191	1	46217368	-0.0972091	-0.351737	0.2182	-0.0843865	0.270605	0.175552	0.248275	-0.0859573	0.0797221	-0.106844	0.174056	-0.183549	0.000687043
AX-18171194	1	46219529	-0.217224	0.00911869	-0.199126	-0.00917669	-0.017489	0.276151	-0.557925	0.375744	0.209834	0.524651	0.116548	-0.0689618	0.000687043
AX-18171223	1	46227726	-0.50011	-0.297112	-0.443079	-0.29094	-0.00794771	0.300702	0.327289	0.193738	0.237898	0.0694242	0.00790417	-0.0714787	0.000687043
AX-18171281	1	46251990	-0.0671601	-0.0265495	0.118629	-0.106609	-0.0344861	0.036683	-0.587467	0.0260698	-0.140315	0.0472899	0.284271	0.12897	0.000687043
AX-18171316	1	46259597	-0.261332	-0.182326	-0.37395	-0.364311	0.195346	-0.00215839	0.00215516	0.38936	-0.466798	0.269735	0.523142	0.429407	0.000687043
AX-18171318	1	46260149	0.0165372	-0.197689	0.0343067	-0.117967	-0.107809	0.0102893	-0.0264711	0.190576	-0.0103632	0.23529	-0.139625	0.193272	0.000687043
AX-18171339	1	46266623	0.0513969	0.164226	0.514726	0.209929	0.0231362	-0.17199	-0.0235133	-0.0520068	0.0303158	-0.138854	-0.203891	-0.351191	0.000687043
AX-18171392	1	46281652	0.381902	0.308915	0.450901	1.02994	-0.134761	-0.025798	-0.210196	0.0253448	-0.103607	-0.17734	-0.0952096	0.0322685	0.000687043
AX-18171402	1	46283541	-0.301985	-0.237693	-0.0995482	-0.460959	-0.0582168	0.0207036	-0.0210051	0.444781	0.475075	0.648706	0.298387	0.328097	0.000687043
AX-18171432	1	46291503	0.0298984	0.325335	0.429748	0.279297	-0.0204254	0.310606	-0.653582	-0.2475	-0.0155984	-0.0415647	0.0154316	-0.0561654	0.000687043
AX-18171444	1	46296230	0.258361	0.50045	-0.030087	0.367697	0.143196	-0.0223328	-0.325824	0.0219923	-0.137407	0.0815189	-0.0935732	-0.236817	0.000687043
AX-18171463	1	46303701	0.0783968	-0.116953	0.664049	0.240456	-0.0349627	0.101763	-0.151452	0.0119703	0.0951641	-0.186499	-0.0120705	-0.253844	0.000687043
AX-18171476	1	46309814	-0.0139906	-0.107406	0.405842	0.117138	0.0804903	0.165677	0.0138562	-0.24868	-0.0265262	-0.150031	0.119649	-0.14095	0.000687043
AX-18171500	1	46317371	0.0751769	-0.00175827	0.349976	0.310756	-0.048192	0.0874522	-0.571065	-0.32624	-0.494567	0.00175613	0.262219	-0.136868	0.000687043
AX-18171522	1	46321775	0.353686	-0.0782945	0.649271	0.37307	0.0386933	-0.350909	0.182721	-0.0397597	-0.343595	-0.0882368	0.100522	-0.420477	0.000687043
AX-18171531	1	46323016	0.186734	0.319569	0.533339	0.290175	0.00507602	0.159751	-0.00509394	-0.116396	-0.0900326	-0.049588	-0.177854	-0.392445	0.000687043
AX-18171537	1	46324080	0.361127	0.253349	0.0744325	0.726012	0.123273	-0.131336	-0.205856	-0.0438458	0.033628	-0.0344306	-0.157966	-0.0845763	0.000687043
AX-18185669	1	50331769	0.384551	0.0837289	0.381966	0.40525	0.25121	-0.033637	-0.0563544	-0.311298	-0.177423	-0.208734	0.0328706	-0.517206	0.000321643
AX-18185696	1	50336702	-0.0496283	-0.0116615	-0.455754	0.011568	-0.334101	-0.0236536	-0.429035	0.0381664	0.0230733	0.171279	0.15282	0.0904403	0.000321643
AX-18185719	1	50342376	-0.149022	-0.119339	-0.492361	-0.380023	-0.0630332	0.270602	0.39071	0.409575	0.248629	-0.00852179	0.00847175	0.227767	0.000321643
AX-18185734	1	50347493	-0.277158	0.0313003	0.198529	-0.0319944	0.157724	0.1508	0.288978	-0.103531	-0.158192	-0.150446	-0.277964	0.159847	0.000321643
AX-18185741	1	50349182	0.00165911	0.373782	0.0102531	0.178355	-0.0680021	-0.0181127	-0.00166102	-0.00201748	0.117922	-0.135216	-0.0167814	0.0359698	0.000321643
AX-18185756	1	50353451	0.101964	0.108238	0.293664	0.193095	-0.113382	-0.0183206	-0.0130714	-0.24821	-0.182025	-0.0866505	0.15925	0.0129541	0.000321643
AX-18185760	1	50355333	-0.0590242	-0.0337488	-0.300921	-0.0236341	-0.0573543	0.0232532	-0.105569	0.302492	0.120203	0.318748	0.19314	0.175815	0.000321643
AX-28446734	1	50359829	0.372098	0.0958393	0.676896	0.327898	0.0566413	-0.0767226	-0.272293	0.0309641	-0.0316433	-0.333635	-0.271718	-0.259746	0.000321643
AX-18185800	1	50364458	-0.233172	-0.107031	-0.475911	0.432508	-0.145327	0.151238	0.00251506	-0.038565	-0.00251945	0.148257	0.263968	0.225877	0.000321643
AX-18185817	1	50369801	-0.0913189	-0.273245	-0.15536	0.398893	0.386524	0.176596	-0.311883	0.0583469	-0.53252	0.0368937	0.276752	-0.037862	0.000321643
AX-18185841	1	50383234	0.0742155	-0.121876	-0.460007	0.140602	0.532606	-0.0604189	0.00820281	0.118363	0.199015	-0.00824971	-0.0260802	-0.0173303	0.000321643
AX-18185842	1	50383516	-0.337706	-0.286739	-0.310748	-0.37691	0.0334426	0.334556	0.368857	-0.166218	0.130411	0.244365	0.31262	-0.0342363	0.000321643
AX-18185867	1	50389895	-0.0292126	0.0989485	0.13457	0.287989	-0.198902	-0.162127	0.0642143	-0.172176	-0.269594	0.0286328	-0.0663024	0.0347582	0.000321643
AX-18185868	1	50390125	-0.138605	0.0773511	0.420403	0.211701	0.102544	-0.0608744	0.0335124	-0.321158	0.0135551	-0.19649	-0.0136836	-0.108213	0.000321643
AX-18185871	1	50390865	0.0356999	0.497678	0.177089	0.00649374	0.162826	-0.0792631	-0.0065231	-0.0607297	-0.0742816	-0.00722059	-0.0343391	0.0512397	0.000321643
AX-18185929	1	50410352	0.151172	-0.00838354	-0.121305	0.352068	-0.0308278	0.0721848	-0.731927	0.131701	-0.195439	0.158973	0.0083351	-0.0634098	0.000321643
AX-18185974	1	50424481	-0.13997	-0.260162	-0.0500422	-0.444721	-0.0211573	0.095163	-0.0130989	0.012981	0.0362552	0.103934	0.150539	0.232895	0.000321643
AX-18186009	1	50431804	-0.214647	0.222938	0.568466	0.767491	-0.279882	0.122212	-0.0110896	0.011005	0.0427582	-0.0228853	-0.178633	-0.0811382	0.000321643
AX-18186025	1	50435474	0.0743171	-0.408695	0.425151	0.61915	-0.118997	-0.219258	0.47875	-0.22806	-0.291342	-0.0783543	0.192964	0.0825147	0.000321643
AX-18186107	1	50452539	0.105839	0.30867	0.667947	0.780895	0.034064	0.0459617	-0.316337	-0.0348878	-0.0460978	-0.247469	-0.149385	-0.243029	0.000321643
AX-18186173	1	50470226	-0.0850398	-0.288735	-0.27237	-0.215567	0.0956221	-0.0533664	0.0514626	0.227374	-0.0973495	0.0944152	0.60497	0.269868	0.000321643
AX-18186210	1	50479203	-0.119569	0.201768	-0.116312	-0.129623	0.0558726	-0.0741839	-0.0499377	0.0482668	-0.0649149	0.209464	0.523397	0.354903	0.000321643
AX-18186213	1	50479808	0.681145	0.380092	0.608693	0.513707	0.0795448	-0.00231084	-0.0946932	-0.0889462	-0.153196	-0.145862	-0.0697357	0.00230714	0.000321643
AX-18186227	1	50483877	0.506619	0.399535	0.619656	0.629442	0.234584	0.0409875	-0.445502	-0.131602	-0.0973179	-0.0687464	-0.0421861	-0.398512	0.000321643
AX-18186281	1	50499952	-0.00865317	-0.377584	-0.414886	0.00860158	-0.0798002	-0.0822984	-0.098163	0.0482555	0.0679494	0.0865863	0.183675	0.151686	0.000321643
AX-18186287	1	50502244	0.458466	0.39402	-0.0753723	-0.121108	-0.155776	-0.0177467	0.0743814	-0.0478162	0.0171076	0.0318012	-0.0173129	0.137721	0.000321643
AX-18186292	1	50503751	0.151647	0.267047	0.84079	0.237211	-0.168697	-0.285293	0.00176909	-0.351776	0.174399	-0.0832157	-0.34935	-0.00177126	0.000321643
AX-18186294	1	50504461	-0.0424159	0.360604	0.184594	0.0202631	-0.0133928	0.0132696	-0.467099	-0.0962632	-0.153581	0.0867325	0.0747905	-0.10461	0.000321643
AX-18186299	1	50505747	0.0167938	0.128909	0.511305	0.431889	-0.145566	-0.0371512	-0.283078	0.127602	-0.0566217	-0.0169916	0.344443	-0.0298941	0.000321643
AX-18186307	1	50508049	0.176815	-0.0669133	-0.691186	-0.118083	0.101599	0.161699	-0.0184549	0.208679	-0.0646482	-0.0450134	0.126766	0.0182218	0.000321643
AX-18186316	1	50510695	0.817255	0.399284	0.278771	0.303389	0.0142293	-0.167322	-0.011114	-0.377466	-0.132714	-0.175669	-0.288555	0.0110291	0.000321643
AX-18186330	1	50512533	-0.0222662	0.204686	0.00988819	0.306073	0.214704	0.115081	0.0836823	-0.245596	-0.00995643	-0.159733	-0.0794775	-0.124729	0.000321643
AX-18186335	1	50518960	0.137877	0.185212	0.0671521	0.0866071	0.0154603	-0.123811	-0.120331	-0.146223	-0.227219	-0.220365	-0.0156277	0.0643219	0.000321643
AX-18186357	1	50532124	-0.275297	-0.262769	-0.417555	-0.304694	-0.144456	-0.0111976	0.0111114	0.0605703	0.0382663	0.402293	0.321146	0.244693	0.000321643
AX-18186399	1	50544395	0.108961	0.242751	0.45349	0.402449	-0.0866555	-0.122644	0.12631	-0.338754	0.0817441	-0.194015	-0.166896	-0.414834	0.000321643
AX-18186434	1	50559052	0.239286	0.396293	0.103103	0.392475	-0.0984189	-0.308926	0.185153	-0.222851	-0.0365043	0.0356034	-0.135096	-0.0835004	0.000321643
AX-18191270	1	51802823	-0.412732	-0.114757	-0.908689	-0.704677	-0.0164999	0.11977	0.0163133	-0.0253314	0.0509089	0.360603	0.274443	0.380498	8.96e-06
AX-18191272	1	51803136	-0.365715	-0.263951	-0.501302	-0.315791	-0.273851	0.159714	0.0815505	0.28204	0.405352	0.304419	-0.027413	0.0269019	8.96e-06
AX-18191281	1	51804778	-0.178092	0.0365346	-0.08244	-0.202426	-0.0374839	0.281781	-0.459577	0.113085	-0.20619	0.219405	0.366683	0.336685	8.96e-06
AX-18191301	1	51809893	0.375906	0.359831	-0.455759	-0.0602099	-1.48728	0.0577975	0.254057	0.274437	0.103838	-0.523858	-0.540202	-0.48107	8.96e-06
AX-18191326	1	51818477	-0.0928165	-0.0272792	-0.368951	-0.256479	0.0391529	-0.0364995	0.224475	0.198648	-0.0518918	0.0267729	0.042549	0.0770035	8.96e-06
AX-18191330	1	51819209	-0.0790536	0.00450082	-0.0045149	-0.124248	-0.28023	0.23213	0.0549154	0.127385	0.378999	0.00451026	-0.308732	-0.353939	8.96e-06
AX-18191336	1	51820335	-0.616771	-1.65e-05	-0.313696	-0.266958	1.13621	-0.0220099	0.563416	-0.00746122	1.65e-05	0.199193	1.11687	1.40365	8.96e-06
AX-18191350	1	51825354	0.306584	0.0247182	0.177567	0.303323	0.224276	-0.0717871	0.176341	-0.20672	-0.0251491	-0.0990453	-0.0951019	-0.0967738	8.96e-06
AX-18191359	1	51827042	-0.193609	0.106136	-0.114569	-0.148232	-0.468428	0.334286	0.165281	0.347384	0.246113	0.161626	-0.280327	-0.231901	8.96e-06
AX-18191389	1	51837232	-0.346644	-0.243824	-0.112646	-0.148043	0.0108642	0.00152393	-0.226673	0.107755	-0.00152554	0.153711	0.298918	0.136412	8.96e-06
AX-18191391	1	51837582	-0.43365	-0.0942222	-0.404633	-0.276089	-0.214195	0.13212	-0.0682545	0.0651707	0.137125	0.194752	0.0948876	0.185796	8.96e-06
AX-18191418	1	51844409	-0.122803	-0.48372	-0.381288	-0.499626	-0.39313	0.00261418	0.0685404	0.59152	0.143936	0.688251	-0.00261893	0.711052	8.96e-06
AX-18191421	1	51845103	0.00916736	-0.0428855	0.108594	-0.0576859	0.180393	-0.176552	0.148235	0.195957	-0.00922599	-0.0910884	0.140885	-0.162981	8.96e-06
AX-18191434	1	51849599	-0.64574	-0.179189	-0.676235	-0.922315	-0.190353	0.262996	0.0317938	0.101948	0.106226	-0.0325103	0.323455	0.149931	8.96e-06
AX-18191444	1	51852812	0.119889	0.0666327	0.568272	0.121405	0.0150778	0.112881	-0.139816	-0.0152371	-0.16402	-0.0600029	-0.0682284	-0.0455555	8.96e-06
AX-18191450	1	51854181	0.150634	0.130511	0.117394	0.370055	-0.400833	0.028323	-0.581933	0.089649	-0.144237	-0.0288902	-0.334923	-0.422537	8.96e-06
AX-18191453	1	51854830	-0.0638211	0.0188519	-0.647623	-0.0986033	-0.0985675	-0.0630894	-0.0191015	0.069479	0.122477	0.176278	0.0941298	0.0953434	8.96e-06
AX-18191459	1	51855036	0.216966	0.178882	0.407649	0.207874	-0.235181	-0.213803	0.13272	0.0866481	-0.0921866	-0.207228	-0.290326	-0.163214	8.96e-06
AX-18191461	1	51855622	0.0567545	0.135727	0.349895	0.309838	-0.112235	-0.00182889	-0.271232	0.0406847	-0.124248	-0.113988	-0.129132	0.00182657	8.96e-06
AX-18191463	1	51856418	-0.42617	-0.00466037	-0.165709	-0.302895	0.0892767	0.00464536	0.195456	0.0788124	-0.120729	0.111856	-0.0690898	0.0319972	8.96e-06
AX-18191480	1	51860901	0.0262196	-0.039395	-0.330334	-0.026705	-0.31434	-0.0524627	0.172769	-0.0856763	0.106278	0.109052	0.126445	0.293673	8.96e-06
AX-18191492	1	51863036	-0.416339	-0.581605	-1.0914	-1.05651	-0.571387	0.246596	-0.0876042	0.0825878	0.1066	0.5082	0.530291	0.7993	8.96e-06
AX-18191496	1	51863667	0.578329	0.529584	0.410739	0.485824	-0.0173314	-0.0167567	-0.201593	0.040562	0.0165643	-0.109644	-0.10884	-0.589335	8.96e-06
AX-18191511	1	51867615	-0.207331	-0.00395132	-0.555009	-0.0184694	-0.0947366	0.00867782	0.0376134	0.0848373	0.00394053	-0.0414703	0.126881	0.00468126	8.96e-06
AX-18191514	1	51868321	-0.22338	-0.381812	-0.394157	-0.245713	-0.0272103	0.0267066	0.0779989	0.111455	0.177609	0.148648	-0.0347693	0.0547662	8.96e-06
AX-18191524	1	51870939	-0.229403	-0.208326	-0.579836	-0.231976	-0.143314	0.281888	-0.0128968	0.173618	0.0939811	0.207781	0.256573	0.0127825	8.96e-06
AX-18191536	1	51874934	0.0251914	0.0969383	0.335374	-0.0586001	0.544048	0.104748	-0.134446	-0.110023	-0.252042	-0.0256391	0.0908692	-0.491523	8.96e-06
AX-18191543	1	51879683	-0.355537	-0.0815173	-0.440081	-0.483149	-0.397636	0.0172571	0.109771	0.00812979	0.182124	0.0318815	-0.00817586	0.208819	8.96e-06
AX-18191544	1	51880025	0.423479	0.221646	-0.147583	0.00727088	0.526092	0.00919006	-0.414996	-0.215969	-0.00730771	-0.485561	0.248022	-0.480902	8.96e-06
AX-18191547	1	51880961	-0.201816	0.197055	0.0395878	0.00599887	-0.00945913	0.327685	-0.438273	-0.00602392	-0.148401	0.0307112	0.434328	-0.0855003	8.96e-06
AX-18191548	1	51881424	-0.077004	-0.343737	-0.503311	-0.0679629	-0.0876712	0.0538552	-0.0542064	0.274643	0.0703089	0.323644	0.0522433	0.128971	8.96e-06
AX-18197273	1	53373843	0.48653	-0.00594583	0.24624	0.788741	0.0323157	0.00592142	-0.557664	0.424046	-0.188532	-0.0196817	-0.104783	-0.207356	7.93e-05
AX-18197277	1	53374367	-0.197363	-0.267785	-0.386005	-0.353524	-0.0710196	-0.0585037	0.438188	0.142124	0.307235	0.446323	0.0562234	0.455483	7.93e-05
AX-18197287	1	53376634	-0.0666298	-0.152616	-0.345407	-0.218061	0.161075	0.158019	-0.117866	0.063688	-0.18334	0.415152	0.430539	0.237157	7.93e-05
AX-18197293	1	53378107	0.487463	0.178713	0.682091	0.605517	0.0820438	0.0330293	-0.296753	-0.0439968	-0.137517	-0.199361	-0.0338033	-0.201807	7.93e-05
AX-18197321	1	53385233	-0.0402638	0.572693	0.0391706	0.735461	-0.0799853	-0.186439	0.561315	0.104747	0.285243	-0.119905	-0.301213	-0.0833763	7.93e-05
AX-18197327	1	53386948	0.2965	0.371044	-0.0456698	-0.0412501	-0.0908965	0.063785	-0.157032	-0.0169773	-0.188329	0.0167798	0.159669	0.306567	7.93e-05
AX-18197334	1	53388440	-0.166617	-0.126541	-0.289985	-0.100625	-0.116638	0.0279343	0.167851	0.0970795	0.180125	0.125706	-0.0284859	0.124895	7.93e-05
AX-18197351	1	53394455	-0.173635	-0.349758	-0.543392	-0.246607	-0.153559	-0.0624185	0.095328	0.137434	0.249334	0.0598295	0.133384	0.152052	7.93e-05
AX-18197361	1	53397804	-0.352572	-0.289802	-0.299339	-0.42281	-0.0452916	0.0613265	0.118301	-0.142413	0.140724	0.295694	0.260895	0.0439129	7.93e-05
AX-18197364	1	53398370	-0.394993	-0.245369	-0.325042	-0.333158	-0.0280325	-0.017708	0.1315	0.0174933	0.359418	0.194679	0.565859	0.131624	7.93e-05
AX-18197365	1	53398816	0.255755	-0.0480739	0.507281	0.332288	-0.121683	-0.0925095	0.0859804	-0.18586	0.0465235	-0.280116	0.126465	-0.274405	7.93e-05
AX-18197372	1	53400196	-0.0274465	0.0147357	0.0416906	0.117484	0.0317092	0.014616	-0.284572	-0.524695	0.18519	-0.0544742	-0.0147656	-0.0801991	7.93e-05
AX-18197378	1	53401334	-0.781655	-0.56122	-0.523048	-0.630764	-0.548098	0.264777	-0.0827522	0.194255	0.130629	0.351099	0.078262	0.0894492	7.93e-05
AX-18197418	1	53412600	0.166164	0.115497	0.5745	0.666726	0.173359	-0.255357	-0.0762568	-0.0288847	0.0283177	-0.127226	-0.0627978	-0.195049	7.93e-05
AX-18197428	1	53415547	-0.109108	0.28637	-0.229645	-0.419408	-0.0947961	0.352193	0.169818	-0.0648498	0.00925355	0.0903887	-0.00931329	0.202435	7.93e-05
AX-18197430	1	53416332	-0.289782	-0.656553	-0.0641865	-0.143504	-0.123498	0.00931345	0.0656221	0.291608	-0.00937396	0.320223	0.0254032	0.271658	7.93e-05
AX-18197435	1	53416648	-0.12646	-0.32102	-0.563129	-0.0231798	0.0228132	0.163822	-0.575111	0.0951844	-0.0567959	0.0670932	0.169083	0.229422	7.93e-05
AX-18197449	1	53420333	0.337466	0.358963	0.337361	0.245122	-0.103026	0.00837237	-0.00469955	0.00468429	-0.0570321	-0.13924	-0.170966	-0.310069	7.93e-05
AX-18197485	1	53429295	-0.118805	-0.103924	0.0968088	-0.334137	0.0603553	0.0131092	-0.570629	-0.102186	-0.0132294	0.228949	0.333292	0.240432	7.93e-05
AX-18197516	1	53440824	-0.487191	-0.35454	-0.50727	-0.542758	-0.228587	0.459517	-0.00440876	0.217689	0.136804	0.447155	0.610193	0.00439533	7.93e-05
AX-18197531	1	53450026	0.0773933	-0.0360051	-0.115398	0.485354	0.0351284	0.0537891	0.0399877	0.234505	-0.208886	-0.054662	-0.263327	-0.266966	7.93e-05
AX-18197556	1	53457767	0.00729524	0.00907217	-0.407902	-0.485533	0.147963	0.307551	-0.0990711	-0.140189	0.817387	-0.00733231	-0.145473	0.12764	7.93e-05
AX-18197558	1	53458467	0.147671	-0.0186602	-0.451965	0.0184219	-0.0964547	-0.0707127	0.360648	0.42048	0.092423	0.0789043	-0.283923	-0.17042	7.93e-05
AX-18197562	1	53459760	-0.111154	0.0190855	0.526531	0.00772488	-0.34869	-0.00776647	-0.748312	-0.316271	-0.234978	0.0978815	0.22824	0.047253	7.93e-05
AX-18197564	1	53460080	0.0386611	-0.121503	-0.106394	0.128776	-0.0387096	0.0582288	-0.0827769	-0.410041	-0.0812513	0.341692	0.0376981	0.411736	7.93e-05
AX-18197587	1	53466393	-0.00612198	-0.218382	-0.248909	-0.320047	0.140538	0.295916	0.00609611	0.52723	-0.0957197	-0.152609	0.305231	0.298048	7.93e-05
AX-18197609	1	53470030	-0.642472	-0.569458	-0.773449	-0.632298	-0.00174205	0.565082	-0.151202	0.00173995	0.619876	0.486518	0.856158	0.514912	7.93e-05
AX-18197657	1	53487246	0.362475	0.239991	0.235848	0.471699	-0.137497	-0.180901	-0.162779	-0.0845748	0.0734655	0.133097	-0.229253	-0.0774082	7.93e-05
AX-18197669	1	53490125	-0.893418	-0.787278	-0.974264	-0.925121	-0.316358	0.738756	-0.0290557	1.09448	0.357963	0.457526	0.634605	0.0284821	7.93e-05
AX-18197672	1	53490805	-0.327695	-0.049301	-0.488462	-0.0556859	0.18739	0.30192	-0.0288234	0.121939	0.0857038	0.137922	0.0138087	-0.0139422	7.93e-05
AX-18197683	1	53492589	-0.0204038	0.124346	-0.395583	-0.32392	-0.325623	0.0856377	-0.0813985	0.0201193	0.930782	0.163386	-0.312128	0.289231	7.93e-05
AX-18197690	1	53494374	-0.147342	0.516966	-0.677252	-0.416106	0.133679	-0.204136	-0.468281	-0.615411	0.138692	0.397007	0.384047	0.256387	7.93e-05
AX-18197693	1	53495155	0.312065	0.138989	0.247914	0.216299	-0.0343823	0.0795878	-0.226752	-0.0301112	-0.003367	0.00335916	-0.110891	-0.175751	7.93e-05
AX-18197700	1	53496863	0.0430211	0.0163148	0.485399	0.40526	0.104743	-0.221501	-0.284925	-0.135514	0.0422247	-0.334429	-0.0165015	-0.213697	7.93e-05
AX-18197714	1	53499776	-0.726897	-0.41018	-0.322515	-0.430595	-0.00671497	0.311473	0.00668386	-0.132316	0.328359	0.185828	0.139105	0.0612417	7.93e-05
AX-18197731	1	53503087	-0.127459	-0.362254	-0.651191	-0.653101	-0.0731953	0.144704	0.106802	0.190502	0.00741976	0.634511	0.296916	-0.00745812	7.93e-05
AX-18197735	1	53504286	-0.0784203	-0.389773	0.991516	0.55282	0.261396	0.53827	0.00420779	1.07843	-0.0042201	-0.378713	-0.179184	-0.238706	7.93e-05
AX-18197756	1	53510725	0.0611751	-0.0437942	-0.286822	-0.0361208	-0.109232	0.0352385	-0.257449	0.578069	-0.109903	0.55991	0.111945	0.20259	7.93e-05
AX-18197776	1	53519288	-0.0404169	0.124252	0.54141	0.417839	0.0441332	-0.0286614	-0.0122612	-0.315409	-0.0446731	0.0121578	0.352327	-0.196045	7.93e-05
AX-18197786	1	53521008	-0.369801	-0.353914	-0.541141	-0.118202	0.00366289	0.341681	0.114782	0.440096	0.309404	0.585252	-0.0589208	-0.00367221	7.93e-05
AX-18197791	1	53522115	0.288076	0.174477	0.0916598	0.0662158	-0.0213316	-0.0976159	-0.115723	-0.0778087	0.0210208	-0.145213	-0.178305	0.0552546	7.93e-05
AX-18207767	1	56285920	0.344911	0.635505	0.266728	-0.124192	0.114344	-0.352087	0.142056	0.125081	-0.32275	-0.377039	-0.518456	-0.562209	0.00479306
AX-18207793	1	56291604	0.270625	0.0545601	0.350321	0.0665537	-0.244807	0.0247795	-0.549017	0.0838591	-0.174613	-0.0494074	-0.0252126	-0.191844	0.00479306
AX-18207807	1	56294040	-0.235034	-0.131094	-0.162678	-0.206217	0.380433	0.0146938	0.0455002	0.0662757	-0.12575	-0.014845	0.112366	0.146857	0.00479306
AX-18207822	1	56300866	-0.0407036	0.245408	0.795525	0.250981	0.0771842	0.144437	-0.0370556	-0.281446	-0.0969327	-0.186712	0.0361277	-0.228067	0.00479306
AX-18207829	1	56302280	-0.669884	-0.447693	-0.556161	-0.735198	-0.389848	0.0926597	0.097566	0.190413	0.267052	0.41206	0.142378	-0.0990219	0.00479306
AX-18207843	1	56305613	-0.213064	-0.330377	-0.247891	-0.442489	-0.226481	0.267538	0.135664	-0.0102549	0.110347	0.235919	0.0101825	0.160269	0.00479306
AX-18207859	1	56309999	-0.00656986	-0.276113	-0.699494	-0.820782	-0.285607	0.00654007	0.184756	0.329533	-0.0339465	0.229701	0.124555	0.126667	0.00479306
AX-18207896	1	56321827	-0.0999692	0.20203	0.1131	-0.00862931	0.329235	0.0383955	0.0738983	-0.0517377	0.000998623	-0.0177591	-0.0315344	-0.000999315	0.00479306
AX-18207902	1	56323067	-0.402649	-0.426733	-0.690972	-0.350166	-0.108815	0.181714	-0.129753	0.101181	0.179276	0.245637	0.486018	0.430658	0.00479306
AX-18207944	1	56334852	-0.136782	-0.132182	-0.235171	-0.388834	0.0882068	0.00989804	0.205499	-0.311438	0.129577	0.175061	0.0767926	-0.00996642	0.00479306
AX-18207994	1	56350792	0.444252	0.578392	0.326919	0.259148	-0.160246	-0.141613	-0.00719012	-0.0252175	0.0442271	0.00715446	-0.194143	-0.199676	0.00479306
AX-18208011	1	56355787	0.212305	-0.0144445	0.104065	0.310526	-0.00441261	-0.192023	0.229064	-0.111763	0.00439916	-0.134717	-0.140279	0.0130799	0.00479306
AX-18208015	1	56356809	-0.429902	0.0171414	-0.222432	-0.233769	-0.344304	-0.0556012	0.155312	0.326591	0.239576	0.107498	-0.0173476	0.181646	0.00479306
AX-18208026	1	56360886	0.215271	0.0491004	0.221269	0.256988	-0.195058	-0.135622	0.194447	0.279005	-0.304458	-0.228636	-0.0508305	-0.160483	0.00479306
AX-18208053	1	56372386	0.258927	0.1463	-0.029476	0.229965	-0.260816	0.0288858	-0.749981	-0.363172	-0.467571	-0.0483475	0.0568867	0.147143	0.00479306
AX-18208135	1	56400594	-0.245687	-0.0245469	-0.306512	-0.33906	0.0632327	0.0241362	-0.242196	0.186755	-0.215527	0.0856522	0.251666	0.0812381	0.00479306
AX-18208154	1	56412313	-0.408229	-0.417713	-0.638649	-0.355596	0.00895071	0.150457	-0.00900659	0.0302028	-0.119824	0.238515	0.512796	0.10483	0.00479306
AX-18208177	1	56421072	0.0125524	0.0335673	0.365248	-0.0126625	0.0831013	-0.0876273	0.0825621	-0.0339488	0.0448104	-0.203781	-0.157163	-0.159452	0.00479306
AX-18208184	1	56423033	-0.224036	0.165746	0.0108711	-0.306898	0.0186912	0.0839127	-0.0210723	-0.137481	0.0323336	-0.0109537	0.111664	-0.0522968	0.00479306
AX-18208204	1	56427377	-0.166667	0.00175223	-0.351496	-0.521332	-0.00175436	-0.0568338	0.254552	0.166613	0.0736604	0.40217	0.136667	-0.241584	0.00479306
AX-18208226	1	56433845	-0.430077	-0.349802	-0.417406	-0.474271	0.0135168	-0.0735371	-0.0136446	0.134524	0.25467	0.043914	0.104603	0.275662	0.00479306
AX-18208255	1	56444096	-0.0901164	-0.998598	0.097933	0.00574607	0.441412	-0.0739797	-0.346252	-0.00576905	-0.273918	0.0569231	0.405416	0.333225	0.00479306
AX-18212107	1	57352245	-0.816453	-0.505775	-0.725134	0.274392	0.0428323	0.361228	0.151466	-0.0291868	-0.0619695	0.0286081	-0.220878	0.328563	0.00397771
AX-18212119	1	57361043	0.0435997	0.0329941	0.252844	0.0320963	0.0392992	-0.00050684	-0.225369	0.000506662	-0.199849	-0.163701	-0.173753	-0.16441	0.00397771
AX-18212125	1	57363331	-0.359619	-0.310356	-0.23115	-0.267583	-0.013546	-0.0372263	0.0686078	0.01342	0.177233	0.0554175	0.0918296	0.0466365	0.00397771
AX-18212126	1	57363641	-0.486008	-0.0794953	-0.415174	-0.234449	-0.132637	0.172543	0.0753428	0.171433	0.127793	0.097348	-0.10826	0.181041	0.00397771
AX-18212133	1	57368396	-0.625281	-0.477887	-0.435204	-0.839595	0.100026	-0.0218499	-0.174029	0.0238342	0.0268017	0.213057	0.0215239	0.254754	0.00397771
AX-18212145	1	57370450	0.515834	0.721097	0.268441	0.582464	0.0449524	-0.0602449	0.186489	-0.210216	-0.0463982	-0.0538439	-0.258506	-0.225271	0.00397771
AX-18212150	1	57372528	0.01818	0.186936	-0.0421	0.272851	-0.0592105	-0.018412	-0.160758	-0.180995	-0.11262	0.0818463	0.157436	0.125588	0.00397771
AX-18212152	1	57373414	-0.115375	-0.081725	-0.247387	-0.196297	0.0972105	-0.235677	0.205369	0.0723766	-0.0762002	0.195793	0.0982513	0.198049	0.00397771
AX-18212163	1	57376050	0.226402	0.10851	0.191818	0.382073	-0.081142	0.00998805	0.126296	-0.165643	-0.0139966	-0.0100577	-0.305577	-0.0389065	0.00397771
AX-18212167	1	57377128	-0.135507	-0.219822	-0.399187	-0.261818	0.121281	-0.20185	0.159872	0.159042	0.131571	0.00150685	-0.00150842	0.153341	0.00397771
AX-18212173	1	57378626	-0.402409	-0.132034	-0.159091	-0.269855	0.0943803	0.0186292	-0.156604	0.0445343	-0.0127934	0.0983004	0.0126809	0.139201	0.00397771
AX-18212243	1	57397768	0.030415	-0.223022	0.00574858	0.130282	-0.0740222	0.00519972	-0.00521853	-0.0937842	-0.0347437	0.0588853	-0.155151	0.0965826	0.00397771
AX-18212246	1	57398573	-0.314129	-0.481389	-0.307293	-0.488402	0.0157732	0.022247	0.128457	-0.164463	0.0579817	-0.0159476	0.106022	0.132234	0.00397771
AX-18212263	1	57400999	-0.309549	-0.0311071	-0.497157	-0.302739	0.182285	0.305757	-0.159007	0.415474	-0.093998	0.0955443	0.0304505	0.179847	0.00397771
AX-18212272	1	57403183	0.157407	0.116566	0.764332	0.476243	-0.024173	-0.111277	0.0479033	-0.160381	-0.409107	-0.247891	0.0237746	-0.100927	0.00397771
AX-18212273	1	57403470	0.174757	0.0373875	0.287254	0.164203	0.152771	-0.109604	-0.589241	0.0225539	-0.0229121	-0.30134	-0.0899706	-0.108409	0.00397771
AX-18212279	1	57404329	-0.0294304	0.229124	0.0288421	0.313801	0.0297921	0.0457944	-0.124159	0.103547	-0.291668	-0.0540285	-0.233002	-0.19682	0.00397771
AX-18212287	1	57408537	0.397369	0.0821273	0.0674134	-0.290213	-0.576023	-0.186138	0.1174	0.202881	0.230427	-0.617027	-0.0707186	-0.135696	0.00397771
AX-18212293	1	57409707	-0.0430449	-0.138443	-0.581492	-0.167016	-0.0338224	0.0846385	0.0330476	0.0602223	-0.117278	0.115455	0.10947	0.320205	0.00397771
AX-18212300	1	57411464	0.242753	-0.0767523	0.43947	0.306825	0.126533	0.0242617	-0.282924	0.13161	-0.167616	-0.0971759	-0.139528	-0.0246767	0.00397771
AX-18212304	1	57412247	-0.012065	-0.00181977	-0.0186798	-0.0874614	0.0317097	0.00181747	0.519494	0.110307	-0.257752	0.0318786	-0.26368	0.0824211	0.00397771
AX-18212315	1	57414832	-0.160886	-0.00457327	-0.130855	-0.337069	-0.325667	-0.193858	0.0982957	0.123044	0.00455882	0.044242	0.0120088	0.116095	0.00397771
AX-18212320	1	57416229	0.0584094	0.360006	0.398584	0.305625	0.00483028	-0.0910537	0.0478582	-0.166394	-0.00484651	-0.0554696	-0.0806279	-0.132358	0.00397771
AX-18212338	1	57420090	0.293894	-0.0362432	-0.0280891	0.327404	-0.198478	-0.171549	0.119224	-0.0898683	0.0706177	0.0275526	0.0564387	-0.183877	0.00397771
AX-18212341	1	57421292	0.0241664	0.410784	0.00768469	0.138448	0.0257305	-0.180523	0.191708	-0.0237721	-0.00772584	-0.130939	-0.620679	-0.422525	0.00397771
AX-18212349	1	57423855	0.343239	0.625187	0.374925	0.180422	-0.0813142	-0.169326	-0.293592	0.0703627	0.19003	-0.334243	-0.0739712	-0.156932	0.00397771
AX-18212350	1	57423957	-0.298219	-0.0155478	-0.533654	-0.398469	0.0185225	-0.0469519	0.171061	0.0427502	0.015382	0.229391	-0.207009	0.271191	0.00397771
AX-18212357	1	57425156	-0.108745	0.0222177	0.0245454	0.101404	0.191003	-0.00106	-0.183065	-0.200892	-0.10607	0.0475164	0.00105922	-0.170457	0.00397771
AX-18212362	1	57426045	-0.591261	-1.0263	-0.969699	-0.524467	-0.0495589	0.0479129	0.528704	0.378388	-0.29303	1.14742	0.711675	0.806856	0.00397771
AX-18212365	1	57426987	-0.269983	-0.398039	-0.346278	-0.468013	-0.25467	0.0330152	0.154321	0.187598	-0.028703	0.40268	0.028143	0.030323	0.00397771
AX-18212378	1	57430327	-0.260371	0.19457	0.419174	0.830752	0.168563	-0.0361272	-0.295006	-0.222459	-1.12031	0.0753085	-0.172012	0.0352446	0.00397771
AX-18212386	1	57432747	0.135666	0.028182	0.0349715	0.27812	-0.186803	-0.0126044	0.0124953	0.117563	-0.114028	-0.24867	-0.312023	-0.243774	0.00397771
AX-18212390	1	57433681	0.111159	-0.0341787	-0.233512	0.186855	0.0597831	0.0019323	-0.276491	0.093785	-0.2708	0.000525146	-0.0592105	-0.000525337	0.00397771
AX-18212398	1	57436010	-0.352009	-0.610526	-0.795761	-0.632672	-0.129269	-0.0139521	0.0138185	0.375583	1.14861	0.289456	0.248375	0.176335	0.00397771
AX-18212399	1	57436123	-0.412359	-0.140381	-0.372375	-0.668372	-0.0428825	0.64655	-0.0903235	0.328208	0.970161	0.120276	0.460597	0.0416446	0.00397771
AX-18212403	1	57437798	0.0045788	0.221299	-0.00459338	-0.0568046	0.410474	0.174174	-0.0439178	-0.0356958	0.264998	-0.0761512	0.145349	-0.0214733	0.00397771
AX-18212422	1	57486519	-0.0793025	-0.149893	-0.240203	-0.219925	0.0696655	0.0084044	0.227478	-0.122329	0.0627142	-0.00845365	0.0227721	0.0646121	0.00397771
AX-18212445	1	57491753	0.191942	0.211451	0.132269	0.263908	0.0646192	-0.258138	-0.0768035	-0.122611	-0.341848	-0.155865	-0.0676498	0.109857	0.00397771
AX-18212471	1	57497515	-0.561751	-0.612066	-0.694565	-0.782328	-0.0936269	0.110178	0.206376	0.295225	0.165447	-0.11162	0.0879193	0.178053	0.00397771
AX-18212494	1	57502461	-0.115539	-0.0707726	-0.18323	-0.344593	-0.0496336	0.338819	0.202393	-0.147908	0.45727	0.383556	0.0479827	0.386616	0.00397771
AX-18215770	1	58390666	-0.0394153	0.147482	-0.185163	-0.0341673	0.046209	-0.0189696	0.135321	0.0187234	-0.160042	-0.0820068	0.207447	0.234075	0.00326843
AX-18215780	1	58392510	-0.480809	-0.5942	-0.555254	-0.653324	-0.173871	0.0456847	0.0266864	0.109447	0.0358976	0.12605	0.0569046	-0.0271894	0.00326843
AX-18215781	1	58392802	-0.686192	-0.36064	-1.01675	-0.744574	-0.60761	-0.0156152	0.0154479	0.0459875	0.36881	0.259293	0.107402	0.651371	0.00326843
AX-18215824	1	58402388	-0.155558	-0.21166	-0.712351	-0.387416	-0.307294	0.081129	0.475174	-0.00805562	0.231297	0.183653	0.00801089	0.0994967	0.00326843
AX-18215855	1	58410536	0.187058	0.731655	-0.598817	0.503911	-0.706427	-0.0971439	-0.462097	0.250491	0.526483	-0.772676	-0.337629	0.0910134	0.00326843
AX-18215874	1	58413541	-0.064489	0.326196	0.195133	-0.0111328	0.10262	0.0110476	-0.0520148	-0.343245	0.0255421	-0.0838854	-0.137798	0.0667373	0.00326843
AX-18215904	1	58419075	-0.404132	-0.144562	-0.465372	-0.449291	-0.126019	0.15481	0.00375733	0.304636	-0.00376714	0.144793	0.149427	0.224415	0.00326843
AX-18215910	1	58420312	0.0684744	0.000935375	0.435346	0.28763	-0.0967565	0.0587322	-0.235513	-0.169507	-0.000935982	-0.141205	0.0308209	-0.335133	0.00326843
AX-18215916	1	58421973	0.0760362	-0.0560542	0.23318	0.178088	0.0186891	-0.335293	0.0635816	-0.159881	0.0487214	-0.244572	-0.0189344	-0.273627	0.00326843
AX-18215972	1	58431477	0.690311	0.125554	0.708587	0.288776	0.115355	-0.0533613	-0.196515	-0.0575657	0.00968239	-0.18608	-0.00974781	-0.2372	0.00326843
AX-18215998	1	58435929	0.674883	-0.0212476	0.623336	0.587499	-0.140338	0.0419826	0.0458573	0.00959885	-0.00966315	-0.115525	-0.349948	-0.068466	0.00326843
AX-18216035	1	58441053	-0.673474	-0.320198	-0.570399	-0.851802	-0.293929	0.398018	0.0247894	-0.0252228	0.209523	0.364188	0.851463	0.36983	0.00326843
AX-18216054	1	58444431	-0.0100438	-0.0921427	-0.255927	0.187282	0.0838672	0.00997438	-0.178754	-0.0920344	-0.167493	0.10609	0.357116	0.172353	0.00326843
AX-18216063	1	58445248	0.144199	0.162736	-0.212451	0.104782	-0.154251	-0.00154047	-0.344656	-0.103775	-0.128065	0.113354	0.00153882	0.0874994	0.00326843
AX-18216144	1	58460978	-0.668131	-0.246801	-0.884388	-0.930529	1.21383	1.09097	0.56892	-0.0388305	0.0378127	-0.161512	0.525154	0.161705	0.00326843
AX-18216172	1	58466625	-0.369189	-0.463201	-0.655772	-0.574892	-0.448882	0.356542	0.112354	0.566852	0.609314	-0.121848	0.163837	0.59099	0.00326843
AX-18216173	1	58466740	0.0782591	-0.128118	-0.466091	0.469234	-0.33739	-0.0492623	0.281334	-0.0924942	0.450158	-0.331203	0.656134	0.0476356	0.00326843
AX-18216172	1	58466625	-0.369189	-0.463201	-0.655772	-0.574892	-0.448882	0.356542	0.112354	0.566852	0.609314	-0.121848	0.163837	0.59099	0.000540935
AX-18216173	1	58466740	0.0782591	-0.128118	-0.466091	0.469234	-0.33739	-0.0492623	0.281334	-0.0924942	0.450158	-0.331203	0.656134	0.0476356	0.000540935
AX-18216176	1	58467461	0.318892	0.00717012	-0.0442894	0.185826	0.016731	-0.157224	-0.00720593	0.197984	0.108787	-0.0564572	-0.0546549	-0.0150022	0.000540935
AX-18216181	1	58469041	-0.227066	-0.0426155	-0.277775	-0.281331	0.0569028	-0.0465927	0.349855	0.0413928	0.200625	0.39201	-0.052895	0.41285	0.000540935
AX-18216184	1	58469521	0.438563	0.447533	0.388188	0.549365	-0.0215106	-0.0237937	0.0737028	-0.198884	-0.0435478	0.0211946	-0.0460094	-0.136306	0.000540935
AX-18216188	1	58470423	-0.000494885	-0.190605	-0.395207	-0.0797194	0.0823044	-0.0484678	0.196464	0.128025	0.000494716	0.36965	-0.0910724	0.145625	0.000540935
AX-18216229	1	58478599	-0.125154	-0.186039	-0.607577	-0.248515	0.165985	-0.0196156	0.334623	0.390508	-0.0157687	0.0155982	0.247765	0.261622	0.000540935
AX-18216233	1	58479265	0.361622	0.596927	0.579779	0.475184	-0.046041	-0.142457	-0.0506243	0.0247634	0.02783	-0.0400641	-0.220351	-0.0251959	0.000540935
AX-18216235	1	58479519	-0.0688662	-0.17156	-0.514136	-0.224361	0.0100131	0.270424	-0.106511	0.118671	-0.0100831	0.199005	0.0883944	0.333955	0.000540935
AX-18216239	1	58480257	0.174926	0.0671191	0.275867	0.442081	0.00758105	-0.244328	-0.00613226	-0.0279662	0.00610631	-0.169423	-0.381123	-0.123169	0.000540935
AX-18216252	1	58483774	-0.59471	-0.238657	-0.226236	-0.213606	-0.295174	0.240143	0.356806	0.10458	0.255217	0.423057	-0.112758	0.357044	0.000540935
AX-18216262	1	58485227	0.407178	-0.0782614	-0.106862	0.378442	-0.0136652	-0.0590535	0.0916123	0.14444	-0.0926898	0.106858	-0.0216431	0.013537	0.000540935
AX-18216311	1	58499226	-0.159504	-0.029465	-0.476029	-0.320385	-0.310288	0.112348	0.106641	0.0589724	0.146766	-0.00908374	0.0090269	0.0417243	0.000540935
AX-18216315	1	58500241	0.691429	0.212817	0.431368	0.452066	0.0554964	0.101581	-0.0919744	-0.0577168	-0.274962	-0.299777	-0.080317	-0.133664	0.000540935
AX-18216316	1	58500243	-0.0110576	0.0489746	0.0109735	0.200043	0.0337752	0.0605205	-0.0775274	-0.300811	-0.318415	-0.0902029	0.0447569	-0.107854	0.000540935
AX-18216339	1	58507180	0.0486735	0.304586	0.581056	0.175793	0.010714	0.0855115	-0.0974681	-0.350751	-0.288903	-0.204014	-0.0107941	-0.163374	0.000540935
AX-18216354	1	58509645	0.423971	0.136267	0.368138	0.364723	-0.262244	0.0899886	-0.209724	-0.0182063	-0.142302	-0.00147792	0.0014764	-0.0126085	0.000540935
AX-18216357	1	58510409	-0.363495	-0.032581	-0.0520297	0.299668	0.497689	0.325357	-0.152585	-0.0722435	0.0318614	-0.189259	0.67562	0.297151	0.000540935
AX-18216371	1	58513426	0.309028	0.0258989	0.585499	0.510871	0.122073	-0.093371	-0.144999	0.158329	-0.153581	-0.0996889	-0.0263724	-0.107884	0.000540935
AX-18216374	1	58514205	-0.0680543	-0.0679609	-0.447401	-0.0864435	-0.0433451	-0.0806894	0.255153	0.0830825	0.410915	0.162642	0.117402	0.0420807	0.000540935
AX-18216378	1	58515468	-0.095263	-0.0112576	-0.112901	-0.285171	-0.355877	0.248685	-0.0513888	0.174634	0.148178	0.201742	0.0111705	0.145539	0.000540935
AX-18216383	1	58516639	-0.282881	-0.0980584	-0.37334	-0.183941	-0.461936	0.06573	0.119508	0.0313958	0.152068	0.29555	-0.0320942	0.372544	0.000540935
AX-18216385	1	58517170	0.364924	0.388462	0.81724	0.659498	0.20262	-0.0277164	-0.249684	-0.201117	0.0271939	-0.120411	-0.0472154	-0.401163	0.000540935
AX-18216408	1	58521582	-0.131378	-0.171028	-0.120765	0.0791881	0.0498993	-0.00727991	0.0364548	-0.154743	0.00724335	0.0644714	-0.052683	0.0725155	0.000540935
AX-18216410	1	58522065	-0.101862	-0.217653	-0.138535	-0.0724516	-0.262846	0.0469988	-0.0485816	0.477822	0.100575	0.13166	0.316186	0.304808	0.000540935
AX-18216411	1	58522092	-0.329607	-0.311354	-0.264732	-0.305713	0.0211442	0.0190921	0.169302	-0.0193482	-0.0624609	0.0525535	0.301912	0.104572	0.000540935
AX-18216412	1	58522197	-0.00861297	0.00856186	-0.0278226	-0.0843826	0.370434	-0.113532	0.302506	-0.120939	0.0433466	-0.0838256	0.132615	0.159143	0.000540935
AX-18216414	1	58522607	-0.318673	-0.176898	-0.434496	-0.327743	-0.505359	-0.039285	0.0785737	0.435557	0.257888	0.186236	0.0382436	0.305728	0.000540935
AX-18216447	1	58540639	0.135207	0.305487	0.0429303	0.208138	-0.00160885	-0.121906	-0.248512	-0.215436	-0.0503331	-0.0416004	0.075786	0.00160706	0.000540935
AX-18216461	1	58543261	-1.28513	-0.904311	-1.29903	-1.48711	-0.653706	-0.0112175	0.011131	0.116328	0.0536468	0.472804	0.0765785	0.312988	0.000540935
AX-18216468	1	58544545	-0.160774	-0.297114	-0.387169	-0.421813	-0.136338	0.10339	-0.0664929	0.401318	0.24088	0.0635628	0.469093	0.644802	0.000540935
AX-18216479	1	58547380	0.379984	-0.0469581	0.79771	0.288896	0.261634	0.00899297	0.131834	-0.071811	-0.134338	-0.00904938	-0.223766	-0.0737797	0.000540935
AX-18216485	1	58548945	-0.408168	-0.233239	-0.131882	-0.796055	-0.0405556	0.111221	-0.209999	0.143835	0.0394467	0.199494	0.225243	0.187719	0.000540935
AX-18216490	1	58549819	-0.449633	-0.303657	-0.353479	-0.555797	-0.118477	0.157166	0.153814	0.0226131	0.0252873	0.249878	-0.0229732	0.234549	0.000540935
AX-18216492	1	58551245	-0.291082	-0.00618452	-0.584308	0.117254	0.0456077	-0.0571069	-0.482168	0.239211	0.00605752	0.092349	-0.00608306	0.167146	0.000540935
AX-18216497	1	58551960	-0.0679159	0.00439714	-0.0463259	0.00186704	0.0844194	-0.111727	-0.00186945	0.0291978	0.151624	-0.00336647	-0.173786	0.0582581	0.000540935
AX-18216506	1	58553797	-0.162958	-0.193043	-0.247138	-0.0803588	-0.157963	0.217817	-0.524247	0.184382	0.076118	0.278274	0.200634	0.128125	0.000540935
AX-18216523	1	58557992	-0.447428	-0.0798967	-1.01519	-0.752409	0.0338471	0.104213	-0.00319663	0.114478	0.082657	-0.0738799	0.239881	0.00318956	0.000540935
AX-18216534	1	58560166	0.369462	0.064689	0.237145	0.568629	-0.0469933	-0.266101	-0.535981	-0.223349	-0.0945979	-0.292917	0.0455107	0.106833	0.000540935
AX-18216543	1	58562131	0.225447	-0.128051	0.136747	0.246899	-0.00461057	0.0276946	0.857669	-0.387566	-0.256266	-0.0353498	-0.195452	0.00459589	0.000540935
AX-18216559	1	58564286	0.200012	0.262554	-0.154489	0.203794	0.00681565	-0.0767321	-0.00346056	-0.28836	-0.180784	-0.15135	0.00345227	0.0503477	0.000540935
AX-18216568	1	58566088	0.167859	0.0269728	-0.090063	0.125722	0.333488	0.000391491	-0.000391598	-0.0614104	-0.230675	-0.0434961	0.265168	-0.171269	0.000540935
AX-18216569	1	58566295	0.0509175	-0.126891	0.432059	0.0519398	-0.0373521	-0.0744369	-0.0172115	0.0137205	0.815124	0.0292368	-0.0138522	-0.3509	0.000540935
AX-18216582	1	58569554	0.141704	0.315906	0.15038	0.339645	0.064932	-0.15175	-0.070763	0.173296	-0.106336	-0.0679927	-0.147647	-0.161144	0.000540935
AX-18216600	1	58574727	-0.15819	0.0629904	0.00445015	0.00371725	-0.0393573	-0.00372686	-0.1703	-0.0181369	-0.131946	0.0465958	0.233923	0.196532	0.000540935
AX-18216602	1	58574966	-0.652944	-0.144291	-0.53559	-0.611566	-0.274619	0.217188	0.206915	0.175487	-0.178546	0.236367	0.131163	0.13686	0.000540935
AX-18216610	1	58576299	0.12557	-0.250132	-0.122344	-0.0721655	0.0392784	-0.0860112	-0.0222398	0.184225	0.0219021	0.0287733	-0.031014	0.174016	0.000540935
AX-18216614	1	58577085	0.338253	0.0784088	0.127887	0.24366	-0.273227	-0.143667	-0.363727	0.131678	0.115867	-0.255378	-0.49054	-0.0829164	0.000540935
AX-18217446	1	58768751	0.408278	0.317615	1.00361	0.548152	0.182134	-0.632031	0.0457649	-0.0472644	-0.239761	-0.660211	-0.217129	-0.612968	0.0139242
AX-18217447	1	58768979	-0.718815	-0.683226	-0.890116	-0.984508	-0.338587	0.217123	-0.0406737	0.251106	0.107505	0.425214	0.0395584	0.175962	0.0139242
AX-18217507	1	58781083	0.0452412	-0.0508406	0.0199063	-0.178446	-0.12688	0.0791996	-0.206288	-0.123587	-0.0201848	0.071122	0.0740673	0.127095	0.0139242
AX-18217515	1	58782766	0.158071	0.123467	0.265493	0.273865	0.0580932	-0.113627	0.0473236	-0.2581	-0.0489287	-0.168987	-0.221013	-0.470339	0.0139242
AX-18217533	1	58786873	-0.00661636	0.0904582	0.00658615	-0.16219	0.0677339	-0.045158	0.0429348	-0.0098451	0.0895755	-0.162285	-0.121857	0.0853819	0.0139242
AX-18217548	1	58791229	0.248135	0.21785	0.303617	0.356212	0.295117	-0.0864728	-0.147006	-0.151991	-0.0370647	-0.123848	0.0361363	-0.19762	0.0139242
AX-18217559	1	58793684	-0.492588	-0.504732	-1.00935	-0.709265	-0.328192	0.257967	-0.130266	0.59704	0.119472	0.434084	0.465601	0.473588	0.0139242
AX-18217569	1	58795699	-0.10001	-0.17022	-0.0362293	-0.19948	-0.0102554	0.286976	0.447819	0.430376	0.417818	0.010183	-0.10605	0.180611	0.0139242
AX-18217572	1	58796307	-0.277079	-0.148054	-0.0717905	-0.267762	-0.30252	0.441886	0.00374911	0.142507	0.0533644	0.0261745	0.260342	-0.00375888	0.0139242
AX-18217574	1	58796475	-0.0819732	-0.26488	-0.57632	-0.429731	-0.0449193	0.0912531	0.0880662	0.0298043	-0.0133394	0.114423	0.0132172	0.268254	0.0139242
AX-18217591	1	58800964	-0.0258964	-0.00599591	-0.204163	0.00597109	-0.0506987	0.134393	-0.121127	0.171687	-0.401008	0.122688	0.115953	0.237104	0.0139242
AX-18217607	1	58806571	-0.123896	-0.224469	-0.0766714	0.127736	0.202065	-0.268496	0.000689678	0.17849	0.0201979	-0.000690008	0.23783	-0.00176049	0.0139242
AX-18217624	1	58810797	-0.156938	-0.0288525	0.0296384	-0.159802	-0.0954287	0.123688	-0.526278	0.0467695	-0.121831	0.0282868	0.271238	0.229618	0.0139242
AX-18217674	1	58823102	-0.381514	-0.020931	-0.427298	-0.62269	0.134486	-0.140742	0.313733	0.0469857	0.0206317	-0.0730636	0.204219	0.22838	0.0139242
AX-18217698	1	58828363	-0.141126	-0.482526	-0.0157591	0.759598	0.0155888	0.148786	0.160387	0.215663	0.131025	-0.321733	-0.366687	-0.395805	0.0139242
AX-28550311	1	58830765	-0.114526	-0.0372585	-0.133984	-0.105383	0.123102	-0.032447	0.390784	-0.329305	0.137549	0.221614	0.153929	0.0317333	0.0139242
AX-18217720	1	58833410	0.0393173	0.140585	-0.046545	-0.0229113	-0.340258	0.0538084	-0.220838	-0.0352046	0.0918916	0.00482336	-0.00483954	0.153393	0.0139242
AX-18220059	1	59415479	0.0414823	0.2498	-0.134896	0.340637	-0.218553	-0.436868	-0.0109526	-0.451839	-0.326905	0.01087	0.0969655	0.0822624	3.72e-09
AX-18220075	1	59421161	-0.446647	-0.0201645	-0.812577	-0.667958	-0.32849	0.096088	0.0227997	0.106498	0.323667	-0.014622	0.525631	0.0144753	3.72e-09
AX-18220087	1	59423890	0.108218	-0.125492	-0.149919	-0.0667019	0.0261964	0.0283581	-0.0862144	-0.0266809	0.260817	-0.177589	0.16499	0.277854	3.72e-09
AX-18220119	1	59431216	-0.00406335	0.00405194	-0.329154	-0.215337	-0.188312	0.112807	0.145992	-0.193828	0.238066	0.279253	-0.153655	0.174414	3.72e-09
AX-18220120	1	59431282	0.0741786	0.277864	-0.0895375	0.144755	-0.0366339	0.28583	0.0357266	-0.0634297	0.0648985	-0.303649	-0.337744	-0.106846	3.72e-09
AX-18220144	1	59435634	-0.205289	-0.193704	0.0636779	-0.200315	0.0606629	-0.226751	-0.0222472	0.0219094	-0.190813	0.328123	0.385937	0.216536	3.72e-09
AX-18220180	1	59443792	0.0517305	-0.0948935	-0.514967	-0.0221986	-0.00760148	0.202506	0.177135	0.00756164	-0.101813	0.11554	0.0652043	-0.103726	3.72e-09
AX-18220188	1	59444638	-0.443236	-0.130678	-0.666053	-0.129495	0.199306	0.208131	-0.0449329	0.333237	0.0500221	0.0435756	0.0933422	-0.108244	3.72e-09
AX-18220199	1	59446536	-0.675073	-0.952238	-0.937247	-0.493508	0.0433929	0.45393	0.422629	-0.231499	0.450616	0.541106	-0.0447387	0.319581	3.72e-09
AX-18220203	1	59447541	-0.542201	0.19177	-0.47908	0.841425	0.172553	-0.0745577	0.486006	-0.989431	0.0344735	-0.0332301	-0.0140743	0.0139383	3.72e-09
AX-18220246	1	59456692	0.31226	0.23166	0.623664	0.509727	-0.215741	0.018197	-0.381771	-0.0184294	-0.150036	0.106628	-0.302958	-0.253288	3.72e-09
AX-18220253	1	59458429	0.262712	0.540155	0.457408	0.520673	-0.234163	-0.125869	0.0607498	-0.298775	0.260251	-0.0634208	-0.268405	-0.135194	3.72e-09
AX-18220262	1	59463782	0.35652	0.220713	0.25603	0.246522	0.0162878	-0.154016	-0.0164737	-0.114991	-0.158515	-0.142695	-0.106923	0.121877	3.72e-09
AX-18220273	1	59465224	0.163244	0.0568406	0.185038	0.226648	-0.135469	0.00416799	-0.256072	-0.0870497	-0.0185736	-0.00418007	0.0123219	-0.0474302	3.72e-09
AX-18220286	1	59466755	-0.353387	-0.531071	-0.587412	-0.306797	-0.165102	-0.0700897	0.256293	0.308532	0.0668417	0.0743079	0.382404	0.183432	3.72e-09
AX-18220290	1	59467372	0.163796	0.0231398	0.156313	0.74415	0.170635	-0.26627	0.0924753	-0.224276	-0.023517	-0.327285	-0.551055	-0.328022	3.72e-09
AX-18220306	1	59469862	0.0893131	-0.0513652	-0.019836	0.154701	0.194221	0.163784	-0.229508	0.1759	-0.31216	-0.0852304	0.0195669	-0.133479	3.72e-09
AX-18220323	1	59472632	-0.54149	-0.576959	-0.742151	-0.732876	-0.191841	-0.0210398	0.608051	0.406359	0.331893	0.451153	0.158925	0.0207373	3.72e-09
AX-18220327	1	59473296	-0.911995	-0.937036	-1.19427	-0.990742	-0.173765	0.0240223	0.131711	0.0553003	0.0991245	0.0852832	0.0886272	-0.0244291	3.72e-09
AX-18220338	1	59474505	0.63198	-0.638209	0.0970205	1.24592	-0.478252	0.27591	0.29849	-0.104019	1.30425	-0.494014	-0.951662	-0.636507	3.72e-09
AX-18220363	1	59479491	-0.0950614	-0.362236	-0.302798	-0.283026	0.498929	0.104425	0.265379	0.0642006	-0.0212976	0.0555415	0.0209878	-0.0276485	3.72e-09
AX-18220381	1	59483856	0.0169379	0.121269	-0.427509	0.675379	-0.173961	0.30613	-0.0171392	-0.0779989	0.481795	-0.205315	-0.138942	0.050414	3.72e-09
AX-18220384	1	59484282	0.188301	0.227987	0.226732	0.095529	-0.0386531	-0.221636	-0.426555	0.133011	-0.407015	-0.121622	0.0376445	-0.0640335	3.72e-09
AX-18220399	1	59487622	-0.0590036	0.01996	-0.17599	0.167798	0.158434	-0.151419	0.256562	-0.0151395	0.0149823	-0.0513291	-0.197166	0.145626	3.72e-09
AX-18220402	1	59488322	0.354089	0.0922006	-0.207738	1.1274	-0.292104	-0.156355	0.0777857	0.701731	0.355282	-0.185046	-0.121706	-0.0822199	3.72e-09
AX-18220491	1	59509438	-0.0242373	0.156296	-0.214464	0.0919427	-0.148605	-0.00970538	-0.131932	0.305537	-0.0614975	0.136323	0.047374	0.00964053	3.72e-09
AX-18220516	1	59513045	-0.160415	0.184943	-0.342123	-0.137605	-0.00745267	0.00741437	0.166143	-0.0882737	0.247762	-0.13417	0.0822976	0.422211	3.72e-09
AX-18220529	1	59519638	-0.346098	-0.42641	-0.553154	-0.0046672	0.0377608	0.0356464	-0.422143	-0.447642	0.00465215	0.0448661	0.0644268	0.160711	3.72e-09
AX-18220588	1	59530490	-0.117908	-0.309814	-0.279789	-0.458076	-0.283916	-0.131925	0.179439	0.292252	0.376847	0.224757	0.108995	0.147168	3.72e-09
AX-18220610	1	59535652	0.387765	0.207261	0.609108	0.395505	-0.0961039	0.0264627	-0.118154	-0.110817	-0.172655	0.0484202	-0.0642716	-0.0269572	3.72e-09
AX-18220613	1	59535729	0.072888	0.0578151	0.599553	0.353272	0.124799	-0.0924986	-0.0336638	-0.128177	0.0328962	-0.259096	-0.0461752	-0.520176	3.72e-09
AX-18220617	1	59537012	0.516293	0.462552	0.416833	0.51769	-0.123944	-0.40245	0.239848	0.0940592	-0.100622	-0.433473	-0.443063	-0.310042	3.72e-09
AX-18220626	1	59539268	-0.153272	-0.160776	-0.45287	-0.336397	-0.20861	0.245234	-0.000886248	0.182405	0.16032	0.509968	0.203444	0.000885704	3.72e-09
AX-18220646	1	59544630	0.165897	0.0746398	0.384648	0.35704	0.102952	-0.0943207	-0.311853	-0.0254452	-0.184975	-0.310501	-0.107182	0.0250042	3.72e-09
AX-18220690	1	59554715	0.237245	0.326527	0.0749685	0.421941	0.194126	0.022274	-0.0226233	-0.16587	-0.063795	-0.10976	-0.206955	-0.0933169	3.72e-09
AX-18220692	1	59555413	-0.117927	-0.152221	-0.292145	-0.0236805	0.280485	-0.00604036	-0.161385	0.239036	0.0137141	0.202165	0.00601518	0.105372	3.72e-09
AX-18220693	1	59556053	0.273838	0.330378	0.252744	0.235879	-0.0898057	-0.0446028	-0.0552153	0.0217308	-0.281254	-0.0220631	0.107175	-0.108607	3.72e-09
AX-18220694	1	59556152	0.156974	0.0178205	0.501549	0.395588	-0.0180433	0.124519	-0.314432	-0.165209	-0.193357	-0.0636974	0.200115	-0.154799	3.72e-09
AX-18220698	1	59557047	-0.0267151	-0.0989048	-0.171817	-0.174309	-0.261656	0.229042	0.0731967	0.111353	0.0262294	0.16557	0.21453	-0.162749	3.72e-09
AX-18220706	1	59559724	0.538213	0.715464	0.595957	0.419147	0.0676527	-0.232488	-0.718411	0.0239854	-0.345678	-0.17432	-0.024391	-0.608823	3.72e-09
AX-18220722	1	59562655	0.453214	0.279204	0.414933	-0.00690379	0.0722716	-0.032053	-0.336712	0.0872168	-0.381447	0.00687091	-0.406879	-0.0214195	3.72e-09
AX-18220723	1	59562689	0.131933	0.196802	0.366124	0.276169	0.0666359	-0.155327	-0.116087	-0.276248	0.0784536	-0.140196	-0.23569	-0.0698633	3.72e-09
AX-18220724	1	59563230	0.597034	0.443733	0.722187	0.635173	0.0422103	-0.218988	-0.095564	0.0847438	-0.0434826	-0.281406	-0.208368	-0.147139	3.72e-09
AX-18220726	1	59563629	0.16692	0.822698	0.721676	0.357168	0.0144547	-0.17914	0.0604478	-0.260449	-0.014601	-0.202825	-0.310863	-0.0728395	3.72e-09
AX-18220731	1	59564744	0.377316	0.586472	0.786259	0.453127	-0.289719	-0.134341	0.145309	0.0423237	-0.29271	-0.173746	-0.587596	-0.043603	3.72e-09
AX-18220773	1	59576276	0.345883	0.185752	0.23083	0.282528	0.0821496	-0.269731	-0.401149	-0.0859262	-0.254361	-0.138316	0.0466068	-0.0481629	3.72e-09
AX-18220780	1	59578235	0.479348	0.340875	0.290112	0.222482	-0.0691961	-0.287934	-0.00555517	-0.233258	0.145508	-0.0568271	-0.251338	0.00553386	3.72e-09
AX-18220819	1	59590479	-0.131918	-0.0278505	-0.219065	0.419713	0.712663	0.0383123	0.0438795	-0.0397329	0.312632	-0.101074	0.027323	-0.0400805	3.72e-09
AX-18220827	1	59591488	0.245006	0.336005	-0.282304	-0.337004	-0.00300632	0.236287	0.00300007	-0.126165	0.116468	-0.0761509	-0.0506985	0.00661613	3.72e-09
AX-18220830	1	59592171	-0.0215851	-0.355452	-0.263146	0.17684	0.075546	0.242484	-0.118166	0.451209	0.149877	-0.0246205	0.0212669	-0.214803	3.72e-09
AX-18220876	1	59604785	0.320833	0.097205	0.234362	0.324736	-0.105176	-0.0106431	-0.225689	0.0525744	-0.180424	-0.174044	-0.249968	0.0105652	3.72e-09
AX-18220877	1	59604976	0.0863338	0.264076	0.372965	0.337677	-0.00606856	-0.0355844	-0.193588	-0.207002	-0.127249	-0.0514435	0.00604314	0.154997	3.72e-09
AX-18220878	1	59605374	0.0808502	0.321816	0.600265	0.215856	-0.0323431	0.0194122	-0.156746	-0.142634	-0.143201	-0.019677	0.175824	-0.232223	3.72e-09
AX-18220893	1	59610417	0.0912519	0.429599	0.489758	0.202544	0.0378038	-0.157783	-0.549156	-0.25103	-0.238934	-0.159467	0.074258	-0.0388211	3.72e-09
AX-18220897	1	59611344	0.647066	0.306612	0.506859	1.007	0.515406	-0.0673779	-0.210284	-0.0461617	-0.0525182	0.0158212	-0.048638	-0.0159966	3.72e-09
AX-18220899	1	59611720	-0.160335	0.0150135	-0.243362	-0.0782856	0.194004	0.0667456	0.20214	0.0623381	0.287623	-0.110277	-0.207629	-0.0151713	3.72e-09
AX-18220908	1	59613558	0.335444	0.168057	-0.383838	0.0212882	0.180912	-0.116063	-0.256817	-0.0216071	-0.266448	0.115359	0.159342	-0.269168	3.72e-09
AX-18220912	1	59614492	0.417999	0.224496	0.593855	0.159866	0.114432	-0.148799	-0.224367	-0.169491	-0.34796	0.0367276	-0.0376871	-0.187283	3.72e-09
AX-18220916	1	59614886	0.259843	0.294471	0.304807	0.292334	0.0593664	-0.193268	0.632708	-0.0619146	-0.113465	-0.23588	-0.33653	-0.262559	3.72e-09
AX-18220939	1	59619993	-0.31548	-0.202284	-0.378347	-0.2799	-0.0408065	0.46103	0.314795	-0.0696393	0.287309	0.039684	0.398349	0.173166	3.72e-09
AX-18220941	1	59620471	0.245253	0.0397663	0.0866882	0.187859	0.101628	-0.227948	-0.0610152	0.0194256	-0.0292155	-0.132031	-0.228875	-0.0196907	3.72e-09
AX-18220948	1	59621903	0.222891	0.159861	0.411939	0.0559233	-0.0243652	-0.246548	0.176405	-0.0732395	-0.155226	0.0239605	-0.310756	-0.15785	3.72e-09
AX-18220949	1	59622053	0.0024668	0.292054	-0.241824	0.205536	0.393553	-0.268317	0.241518	0.502025	-0.00247102	-0.140328	-0.286061	-0.0191141	3.72e-09
AX-18220966	1	59625986	0.478156	-0.147529	0.636109	-0.043793	0.208571	-0.380504	0.273936	-0.244353	0.243507	0.0037593	-0.105453	-0.00376912	3.72e-09
AX-18220973	1	59627042	0.190242	0.0733162	0.030649	-0.235994	0.391678	-0.0313143	-0.117278	0.198136	0.088781	-0.261572	-0.310531	-0.155514	3.72e-09
AX-18220979	1	59628147	0.104084	-0.251878	0.316431	0.263002	0.222956	0.0882231	-0.0939715	-0.342725	-0.190429	-0.293853	0.337636	-0.186692	3.72e-09
AX-18220983	1	59631646	0.18069	0.0331126	-0.126345	0.125358	0.413693	-0.145916	0.371247	-0.168342	-0.0338905	-0.336583	0.288252	-0.235099	3.72e-09
AX-18220997	1	59634361	0.224421	0.0128416	0.316023	0.343404	0.174131	-0.038955	-0.0129569	-0.195303	-0.219228	0.0472799	-0.0361697	-0.0292611	3.72e-09
AX-18221017	1	59638679	0.289676	0.233238	0.012423	-0.129097	0.0831326	-0.216577	-0.533103	0.197463	-0.0125309	-0.233011	0.0953133	-0.0192777	3.72e-09
AX-18221024	1	59640379	0.197867	0.698843	-0.11342	-0.41905	0.140848	0.0506436	-0.0524862	0.192367	-0.0953634	-0.366562	0.15994	-0.349624	3.72e-09
AX-18221028	1	59641469	-0.0547838	-0.130678	0.0335525	-0.410772	-0.215719	-0.0103136	-0.204341	0.0102404	0.0464893	0.277493	0.145485	0.401669	3.72e-09
AX-18221032	1	59642604	0.223267	0.132341	0.1731	0.455748	0.14565	-0.190555	-0.675105	-0.218974	-0.465657	0.170898	-0.145719	-0.259186	3.72e-09
AX-18221044	1	59645510	-0.0207851	0.053639	-0.116206	-0.157738	0.0876567	0.0626333	-0.0827099	0.0495387	-0.0284899	0.105087	0.0204899	-0.0513448	3.72e-09
AX-18221053	1	59647452	0.316951	0.405708	0.683315	0.467992	0.008515	-0.234482	0.035393	-0.00856555	-0.0670496	-0.0295985	-0.0668775	-0.20927	3.72e-09
AX-18221054	1	59647514	0.286259	-0.101222	-0.045808	0.0534051	0.0487721	-0.10371	-0.0422045	0.363255	-0.172125	-0.0529998	0.313825	0.0410049	3.72e-09
AX-18221055	1	59647840	0.242623	0.0566902	-0.124315	0.234366	0.174097	0.115864	-0.406094	-0.0662618	-0.256304	-0.0900796	0.203599	-0.0590093	3.72e-09
AX-18221060	1	59648919	-0.733605	-0.712127	-0.39514	-0.380811	-0.0356226	0.0994466	0.013556	0.147183	-0.0136846	0.170476	0.206451	0.202988	3.72e-09
AX-18221071	1	59652728	-0.0221489	0.105896	0.0418225	0.0100311	0.000306576	-0.0981765	-0.000306641	-0.149466	-0.171449	-0.0908212	0.0692019	0.138016	3.72e-09
AX-18221084	1	59654988	-0.193278	0.185392	-0.0535467	-0.251449	-0.262762	0.0275729	0.0652594	-0.189893	0.0172711	0.0323411	-0.0174803	0.335901	3.72e-09
AX-18221131	1	59670132	0.340097	0.434551	0.315426	0.245225	0.0107242	-0.0260455	-0.0960383	-0.0464161	-0.106183	0.166838	-0.31511	-0.0108045	3.72e-09
AX-18221136	1	59671706	0.327165	0.316072	0.421398	0.541765	0.112409	-0.0706702	-0.266577	-0.0174329	-0.197093	-0.26841	0.0172248	-0.0700004	3.72e-09
AX-18221144	1	59673286	0.401007	0.450801	0.407806	0.593366	-0.0649995	0.00290775	-0.376583	-0.156133	-0.0858222	-0.0975591	0.0108852	-0.00291363	3.72e-09
AX-28572417	1	59677835	0.0158564	0.0924916	0.316322	0.271596	-0.0160327	-0.17107	-0.140265	-0.113359	-0.260802	0.402874	-0.141908	0.495545	3.72e-09
AX-18221159	1	59678155	-0.0392834	0.0277297	-0.167788	-0.0504428	-0.0282732	0.13282	0.192278	0.0908408	-0.0512207	-0.0360593	0.218768	0.089748	3.72e-09
AX-18221181	1	59682095	0.649165	-0.089562	-0.0949665	-0.012685	0.106912	-0.556299	-0.0015555	0.262014	0.00155383	0.118891	-0.18918	0.173715	3.72e-09
AX-18221190	1	59683842	-0.174654	-0.068657	-0.379641	-0.0321449	-0.0460879	0.0338932	0.189257	0.0314443	0.160132	0.0566622	-0.057349	0.351633	3.72e-09
AX-18221240	1	59695760	-0.1795	0.198232	0.241427	0.124806	0.124739	0.0072572	-0.101723	-0.289927	-0.00729389	-0.0268949	0.129197	-0.150761	3.72e-09
AX-18221256	1	59698524	0.199582	-0.107085	0.143772	0.239938	0.0551817	-0.100831	-0.109911	0.104667	-0.00056108	-0.124839	0.000560862	-0.0182403	3.72e-09
AX-18221261	1	59699725	-0.197895	-0.0262422	-0.131421	-0.456868	-0.205127	-0.0508713	0.162028	0.457176	0.338204	0.28976	0.105343	0.0257734	3.72e-09
AX-18221267	1	59701575	0.0335526	0.295351	0.283294	0.423604	0.132124	-0.0343515	0.519609	-0.0402996	-0.125243	-0.11822	-0.135997	-0.0482853	3.72e-09
AX-18221279	1	59707960	1.03567	0.228771	0.546279	0.0682017	-0.41646	-0.283168	0.244754	0.0254806	-0.0259388	-0.547835	-0.297084	-0.407722	3.72e-09
[truncated: 71,354 more rows]
[truncated: 2 more columns]
